# Supplementary material for: Cancer carrier screening in the general population using whole‐genome sequencing
Source: Cancer Med. 2022 Jul 21;12(2):1972–83. doi: 10.1002/cam4.5034 (PMC9883534; doi:10.1002/cam4.5034)
Supplement: Supplementary file 1 — Table S1 [file CAM4-12-1972-s003.xlsx]

## Sheet: Table S1
Table S1. Clinical and pathological characteristics of the study cohort of cancer patients.
Sample ID	Gender	Age	Tumor type	Histological type	Stage	Surgery	RadiationTherapy	Chemotherapy	HormTherapy	ImmuTherapy
F001040002	F	61	Endometrial cancer	Serous cystadenocarcinoma	3		Y	Y
F001080007	M	47	Lung cancer	Adenocarcinoma	4	Y	N	Y	N	Y
F001110013	F	63	Lung cancer	Adenocarcinoma	4	N	Y	Y	N	N
F001190023	F	58	Ovarian cancer	Serous cystadenocarcinoma	3
F002040042	F	45	Colorectal cancer	Adenocarcinoma	4	Y	N	Y	N	N
F002080045	M	81	Lung cancer	Adenocarcinoma	4	N	N	N	N	N
F002200056	M	50	Lung cancer	Adenocarcinoma	4		N	Y
F002260070	F	46	Colorectal cancer		1
F003050077	M	52	Colorectal cancer	Adenocarcinoma	3
F003090079	F	78	Lung cancer	Adenocarcinoma	3	Y	N	Y	N	N
F003120085	M	57	Lung cancer	Adenocarcinoma	4	N	N	N	N	N
F003120087	F	68	Lung cancer	Adenocarcinoma	4	N	N	N	N	N
F003200098	F	65	Ovarian cancer	Serous surface papillary carcinoma	2	Y	N	Y	N	N
F003200099	M	60	Renal cell carcinoma	Clear cell adenocarcinoma	3	Y	N	N	N	N
F003290111	M	64	Lung cancer	Adenocarcinoma	4	Y	N	N	N	N
F004060123	M	43	Lung cancer	Adenocarcinoma	3	N	N	Y	N	N
F004060124	F	55	Lung cancer	Adenocarcinoma	4	N	N	N	N	N
F004160134	M	50	Lung cancer	Adenocarcinoma	3	N	Y	N	N	N
F004210139	M	74	Lung cancer	Adenocarcinoma
F004210140	F	72	Lung cancer	Squamous cell carcinoma	3		N	Y
F004260142	F	59	Breast cancer
F004280146	M	73	Lung cancer	Adenocarcinoma	4	N	N	N	N	N
F005040165	F	52	Lung cancer	Adenocarcinoma	4	N	N	N	N	N
F005050166	M	34	Lung cancer	Adenocarcinoma	4	N	N	N	N	N
F005150188	F	60	Lung cancer	Adenocarcinoma	4		N	N
F005180192	F	56	Ovarian cancer	Adenocarcinoma	3	Y	N	Y	N	N
F005260198	F	49	Lung cancer	Adenocarcinoma	4	N	Y	N	N	N
F006030203	F	47	Ovarian cancer	Serous cystadenocarcinoma	2	Y	N	Y	N	N
F006090212	F	80	Ovarian cancer	Adenocarcinoma	3		N	Y
F006180223	F	na	Endometrial cancer
F007010246	F	53	Lung cancer	Adenocarcinoma	4	N	N	Y	N	N
F007050248	F	64	Ovarian cancer	High-grade serous carcinoma	4		N	Y
F701090004	M	71	Head and neck cancer	Adenoid cystic carcinoma
F701110005	M	69	Gastric cancer	Signet ring cell carcinoma	4	N	N	Y	N	N
F701190011	F	43	Mediastinum tumor	Carcinoma		N	N	Y	N	N
F702010021	F	40	Breast cancer	Neoplasm, malignant	2	Y	N	Y	N	N
F703020028	F	80	Breast cancer	Neoplasm, malignant		Y	N	N	N	N
F703030030	F	58	Ovarian cancer			Y	N	Y	N	N
F703030031	F	60	Thyroid Cancer	Papillary adenocarcinoma
F703150033	M	65	Colorectal cancer
F703220035	M	53	Colorectal cancer	Composite carcinoma/Mixed adenoneuroendocrine carcinoma	3	Y	N	Y	N	N
F703290040	M	64	Lung cancer
F704180049	F	66	Breast cancer	Infiltrating duct carcinoma	2	N	Y	N	N	N
F704200050	M	84	Gastric cancer	Adenocarcinoma	2
F704280054	F	57	Ovarian cancer	Serous surface papillary carcinoma	3	Y	N	Y	N	N
F705040059	M	70	Urothelial carcinoma	Transitional cell carcinoma	3	Y	N	Y	N	N
F705250073	F	44	Breast cancer	Infiltrating duct carcinoma	1	Y	N	N	N	N
F705300077	M	48	Colorectal cancer
F706010078	F	38	Lung cancer
F707040096	M	67	Colorectal cancer	Neoplasm, malignant	2			Y
F707100104	M	60	Colorectal cancer
F707180127	M	49	Urothelial carcinoma	Transitional cell carcinoma	1	Y	Y	Y	N	N
F707310134	F	47	Breast cancer	Infiltrating duct carcinoma		Y	N	Y	N	N
F708140145	F	69	Breast cancer	Infiltrating duct carcinoma	1	Y	Y	N	N	N
F709040161	M	43	Hepatocellular carcinoma	Hepatocellular carcinoma	3~4			Y
F709060163	M	64	Colorectal cancer
F709260179	F	48	Breast cancer	Infiltrating duct carcinoma	2	Y	Y	Y	N	N
F710020187	F	49	Lung cancer
F710300209	F	65	Colorectal cancer	Adenocarcinoma	3	Y	N	Y	N	N
F710300212	F	63	Colorectal cancer	Signet ring cell carcinoma	4	Y	N	Y	N	N
F710310213	F	37	Breast cancer	Infiltrating duct carcinoma	2	Y	Y	Y	N	N
F711060215	M	49	Lung cancer
F711130217	F	69	Ovarian cancer	Serous surface papillary carcinoma	3	Y	N	Y	N	N
F711150221	F	49	Ovarian cancer	Clear cell adenocarcinoma	2	Y	N	N	N	N
F711210225	M	na	Lung cancer	Neoplasm, malignant
F712070229	M	57	Lung cancer	Adenocarcinoma with mixed subtypes	4	N	N	N	N	N
F712210236	F	67	Colorectal cancer	Adenocarcinoma		N	N	N	N	N
F801020001	F	68	Colorectal cancer	Adenocarcinoma	3	Y	N	Y	N	N
F801160006	M	56	Renal cell carcinoma	Papillary adenocarcinoma	1	Y	N	N	N	N
F803150027	M	36	Gastric cancer	Neoplasm, malignant	2	Y	N	N	N	N
F803290034	M	76	Lung cancer	Adenocarcinoma	4	N	Y	Y	N	N
F804040035	F	30	Ovarian cancer	Mucinous adenocarcinoma	3	Y	N	Y	N	N
F805240053	F	39	Ovarian cancer	Serous surface papillary carcinoma	3	Y	N	Y	N	N
F807150069	F	47	Breast cancer	Infiltrating duct carcinoma	3	Y	Y	Y	Y	Y
F808030080	F	39	Cervical cancer	Adenocarcinoma	1	Y	Y	Y	N	N
F808060081	F	43	Ovarian cancer	High grade serous adenocarcinoma		Y	N	Y	N	N
F808070084	F	39	Ovarian cancer	Clear cell carcinoma	1	Y	N	Y	N	N
F808080086	M	60	Lung cancer	Adenocarcinoma	3	N	N	Y	N	Y
F809060103	F	52	Ovarian cancer	Leiomyosarcoma	3	Y	N	Y	N	N
F809170108	M	na	Prostate cancer
F809200112	M	65	Colorectal cancer		4	Y	N	N	N	N
F809230114	F	45	Lung cancer	Adenocarcinoma	4	N	N	N	N	N
F809260123	M	59	Colorectal cancer	Adenocarcinoma	3	N	N	N	N	N
F810240135	F	59	Ovarian cancer	Serous surface papillary carcinoma	3	Y	N	Y	N	N
F811150143	F	55	Lung cancer	Adenocarcinoma	4	N	N	N	N	N
F811220146	M	55	Lung cancer	Adenocarcinoma	4	N	N	Y	N	Y
F901020002	M	63	Urothelial carcinoma	Transitional cell carcinoma	4	N	N	N	N	N
F901130009	F	50	Lung cancer	Adenocarcinoma	4	Y	Y	N	N	N
F902130078	F	32	Ovarian cancer	Granulosa cell tumor, malignant		N	N	N	N	N
F902200079	M	72	Pancreatic cancer	Adenocarcinoma	4	N	N	Y	N	N
F902260081	F	51	Ovarian cancer	Serous surface papillary carcinoma	3	Y	N	Y	N	N
F902280085	M	69	Lung cancer	Adenocarcinoma	4	N	N	Y	N	N
F904240111	M	50	Neuroendocrine tumor
F905070116	F	61	Ovarian cancer	Serous surface papillary carcinoma	4	N	N	Y	N	N
F905090117	F	50	Breast cancer	Infiltrating duct carcinoma	1	Y	Y	Y	Y	N
F905150121	F	41	Ovarian cancer	Endometrioid adenocarcinoma	2	Y	N	Y	N	N
F905150122	F	61	Lung cancer	Adenocarcinoma		N	N	N	N	N
F906220139	F	57	Ovarian cancer	Serous surface papillary carcinoma	3	Y	N	Y	N	N
F906230140	F	40	Lung cancer	Adenocarcinoma	4	N	N	N	N	N
F907020144	M	48	Gastric cancer
F907140148	F	62	Lung cancer	Adenocarcinoma	4	N	N	N	N	N
F907180162	M	69	Prostate cancer	Adenocarcinoma	4	N	N	Y	Y	Y
F907270169	M	65	Hepatocellular cancer	Klatskin tumor	4	N	N	Y	N	Y
F908150195	M	68	Colorectal cancer	Adenocarcinoma	3	N	N	N	N	N
F908280208	F	48	Head and neck cancer
F909250242	F	59	Ovarian cancer	Clear cell adenocarcinoma	3	Y	N	Y	N	N
F910050257	F	57	Breast cancer	Infiltrating duct carcinoma	4	Y	Y	Y	N	N
F910120263	F	65	AML	AML				Y
F910260279	F	60	Breast cancer	Infiltrating duct carcinoma		Y	Y	Y	N	N
F910310285	M	82	Lung cancer	Adenocarcinoma	4	N	N	N	N	Y
F911040288	M	26	Lung cancer	Adenocarcinoma	4	N	Y	Y	N	N
F911190299	F	48	Ovarian cancer	Mucinous adenocarcinoma	3	Y	N	Y	N	N
F911190300	F	56	Ovarian cancer	Serous surface papillary carcinoma	3	Y	N	Y	N	Y
F911260307	F	60	Fallopian tube cancer	Serous surface papillary carcinoma	3	Y	N	Y	N	N
F911270308	F	60	Ovarian cancer	Serous surface papillary carcinoma	3	Y	N	Y	Y	N
F912080320	F	70	Lung cancer	Adenocarcinoma	4	N	N	Y	N	N
F912080321	F	57	Lung cancer	Adenocarcinoma	4	N	N	Y	N	N
F912080322	F	70	Ovarian cancer	Serous surface papillary carcinoma	3	Y	N	Y	N	N
F912110327	F	57	Ovarian cancer	Clear cell adenocarcinoma	3	Y	N	Y	N	N
F912150333	F	69	Ovarian cancer	Serous surface papillary carcinoma	3	Y	N	Y	N	N
F912190340	F	56	Ovarian cancer		4		N	Y
F912240345	F	33	Breast cancer	Infiltrating duct carcinoma	4	N	N	Y	Y	N
F912290349	F	57	Lung cancer	Adenocarcinoma	4	N	Y	N	N	N
F912310356	F	57	Endometrial cancer	Endometrioid adenocarcinoma	4	Y	N	Y	N	N
F912310359	F	51	Ovarian cancer	Serous cystadenocarcinoma	3	Y	N	Y	N	N
