# Supplementary material for: Cancer carrier screening in the general population using whole‐genome sequencing
Source: Cancer Med. 2022 Jul 21;12(2):1972–83. doi: 10.1002/cam4.5034 (PMC9883534; doi:10.1002/cam4.5034)
Supplement: Supplementary file 2 — Table S2 [file CAM4-12-1972-s012.xlsx]

## Sheet: Table S2
Table S2. Primer sequences used to validate WGS results.
G38_Chr	G38_pos	DBSNP153_RS_NO	ref_seq	alt_seq	gene_name	primer forward	primer forward sequence	primer reverse	primer reverse sequence	Product size
chr17	58695174	rs730881940	G	GA	RAD51C	RAD51C_6_10G_F	GCATACCCAGGGCTTCATAA	RAD51C_6_10G_R	TCTCAGGAATGAATAACGCAGA	400
chr11	108304697	rs1555107293	CTG	C	ATM	ATM_16_05E_F	TGGTAATGGCCTAGACTGGAA	ATM_16_05E_R	GTGTCGAAGACAGCTGGTGA	400
chr8	31065057	rs776785728	TAA	T	WRN	WRN_13_01G_F	ACAGTTTTTCCCCAGGGATT	WRN_13_01G_R	ATGCACATGTACCCCGATCT	366
chr1	155240629	rs104886460	C	T	GBA	GBA_16_09D_F	GAGGTTGGAATGAGCCAAAA	GBA_16_09D_R	GTGGGCCTTGTCCTAATGAA	450
chr1	45333472	rs138775799	G	A	MUTYH	MUTYH_2_11H_F	CCTGTCCAGGTCCATCTCAT	MUTYH_2_11H_R	CTGTGTCCCAAGACCCTGAT	332
chr14	94383051	NULL	G	A	SERPINA1	SERPINA1_2_04E_F	GGAATCTCCGTGAGGTTGAA	SERPINA1_2_04E_R	AATGCCGTCTTCTGTCTCGT	336
chr7	142751919	NULL	C	T	PRSS1	PRSS1_2_02A_F(2)	GTTCATCAATGCAGCCAAGA	PRSS1_2_02A_R(2)	CCAGAGATGAGGCACTTCGT	171
chr1	43346444	rs769297582	G	C	MPL	MPL_6_05D_F	AGGCCATCGTTCTTGTAGGA	MPL_6_05D_R	AGTGGGGGTGGGAACTATGT	318
chr1	193249762	rs1225502334	C	T	CDC73	CDC73_13_11A_F	ATACGGCTTCAGTTGGTGGA	CDC73_13_11A_R	CCTGTCCAATGTTTCCCAAA	231
chr7	96193032	rs80338717	C	T	SLC25A13	SLC25A13_10_12F_F	TCCGTATTACCCAGACAACAAA	SLC25A13_10_12F_R	TACAACTGGAGCACGCAAAG	346
chr11	108229328	rs752135143	G	A	ATM	ATM_11_06F_F	CCAAATGTATCAGCCTCAACAC	ATM_11_06F_R	CTCCCACTGCTTCACTTGACT	302
chr16	89805275	rs759877008	C	T	FANCA	FANCA_13_04C_F	AGTCTGTCATGCCAGGTTCC	FANCA_13_04C_R	TCCCCTGATGATGGGATTTA	302
chr17	58724038	rs779582317	A	C	RAD51C	RAD51C_15_07B_F	CAGAGGCGTTCTGAGAAATG	RAD51C_15_07B_R	CGCCCCATCATTTAAATATTCC	358
chr13	102861621	rs121434572	C	T	ERCC5	ERCC5_19_01E_F	GGGAAAGGGTGGAAATATGG	ERCC5_19_01E_R	TGATGGTGCCTGATACCTTTT	301
chr5	80854180	NULL	AACTG	A	MSH3	MSH3_2_01C_F	GGAGTTCTGTGCAATACCTCAA	MSH3_2_01C_R	TTCCATCATGAGTGCTCGTC	381
chr2	47803473	NULL	C	T	MSH6	MSH6_3_12B_F	TTCCCTTGGCACTTCTATGG	MSH6_3_12B_R	TTTCCTGCTCCTCTTCCTCA	381
chr7	55191741	rs150036236	G	A	EGFR	EGFR_3_07H_F	AGCCATAAGTCCTCGACGTG	EGFR_3_07H_R	CCTGGTGTCAGGAAAATGCT	320
chr10	43128212	rs1131691861	T	G	RET	RET_10_03C_F	TTGCCAAGGCCTTACTGTCT	RET_10_03C_R	GAAAGGGCCGGTAGACTTTC	307
chr22	20993712	rs770933647	G	A	LZTR1	LZTR1_12_07H_F	TGGAGCCAGGCTGTATTTTC	LZTR1_12_07H_R	GTTTTTCTGAGGGGCGAAAT	348
chr21	43094667	rs371246226	T	G	U2AF1	U2AF1_13_01H_F	ACGGGCACAGGAATACTCAC	U2AF1_13_01H_R	ATTAAAGCGTGGATGGCAAG	381
chr9	5073770	NULL	G	T	JAK2	JAK2_15_04A_F	TGAAGCAGCAAGTATGATGAGC	JAK2_15_04A_R	TTGTTTGGGCATTGTAACCTT	300
chr9	136518230	rs1290954710	C	T	NOTCH1	NOTCH1_16_03G_F	GTCCCATCCCCCATCTAACT	NOTCH1_16_03G_R	CTCCTCCTGGGGTGTCAGT	364
chr2	25234374	rs377577594	G	A	DNMT3A	DNMT3A_18_07C_F	CCATGTCCCTTACACACACG	DNMT3A_18_07C_R	CTGAGTGCCGGGTTGTTTAT	351
chr2	21006129	rs762028704	T	C	APOB	APOB_19_06D_F	GCCTTTTCTTGGTCATTGGA	APOB_19_06D_R	GGGCACTTCCAAAATTGATG	372
chr13	20189281	rs111033204	CAT	C	GJB2	GJB2_13_02G_F	GGACACAAAGCAGTCCACAG	GJB2_13_02G_R	CTACTTCCCCATCTCCCACA	349
chr3	30644745	rs779131465	A	G	TGFBR2	TGFBR2_20_12B_F	TCACCACGGTACAATGGATTT	TGFBR2_20_12B_R	GCTCATGCAGGATTTCTGGT	312
chr3	10043119	rs121917788	C	T	FANCD2	FANCD2_12_05F_F	CTGGACTGTGCCTACCCACT	FANCD2_12_05F_R	CATCCTGTGTGAGGATGAGC	190
chr1	45332242	rs730881833	C	T	MUTYH	MUTYH_3_06D_F	AGAGGCACAGGGTTGAGTGT	MUTYH_3_06D_R	GCCAGGAGATTTCAACCAAG	188
chr2	47806605	rs267608120	AAAGC	A	MSH6	MSH6_11_03H_F	ACCCCAGCCAGGAGACTATT	MSH6_11_03H_R	TCATAGTGCATCATCCCTTCC	258
chr17	61799125	rs587780226	G	A	BRIP1	BRIP1_10_02B_F	AACTGGCAAGGAACAATTCA	BRIP1_10_02B_R	AGGACTGTGCTCGGGAATC	278
chr7	66993288	rs201070132	C	T	SBDS	SBDS_6_09A_F	TACTCTTGTTGGTTTTCACCG	SBDS_6_09A_R	GGAGAAGTTCAAGTATCAGATAAAG	178
chr7	66994286	rs120074160	T	A	SBDS	SBDS_6_06E_F	CTATGCTGCAGCTGTTACCCA	SBDS_6_06E_R	CTCACAAGGGAAAAAGACCTC	160
chr16	89748658	rs751266148	C	T	FANCA	FANCA_16_10D_F	TGGCATTCCAGACACTGTTC	FANCA_16_10D_R	CACCAATACAGCCCCTTCTT	281
chr16	89795921	rs772359099	TGTGA	T	FANCA	FANCA_14_05G_F	GGACCCAGTCTCTGGTTCAA	FANCA_14_05G_R	CCTTTCCTGACCCCTCTTTC	285
chr15	90760908	NULL	G	GA	BLM	BLM_15_05D_F	GGCCTTTATTCAATACCCATTT	BLM_15_05D_R	AGGCAGCTGTGGAAGATTTG	285
chr7	66994210	rs113993993	A	G	SBDS	SBDS_1_08B_F	TCCTCCAGAAAAACAGCCTTT	SBDS_1_08B_R	TCATGTTGTTGCCATCTCGT	310
