# Supplementary material for: Cancer carrier screening in the general population using whole‐genome sequencing
Source: Cancer Med. 2022 Jul 21;12(2):1972–83. doi: 10.1002/cam4.5034 (PMC9883534; doi:10.1002/cam4.5034)
Supplement: Supplementary file 3 — Table S3 [file CAM4-12-1972-s015.xlsx]

## Sheet: Table S3
Table S3. Details and relationships of 152 cancer predisposition genes (B+E+G+F), 299 cancer driver genes (C+D+G+F), and 568 cancer driver genes (A+D+E+G).
	Gene_Type
	Grop3_Graph_A_329	Grop3_Graph_B_71	Grop3_Graph_C_80	Grop3_Graph_D_163	Grop3_Graph_E_25	Grop3_Graph_F_5	Grop3_Graph_G_51
Gene_List	ABCB1, ABI1, ABL2, ACKR3, ACSL3, ADGRB1, AFF1, AFF3, AKT3, ARHGAP5, ARHGEF10, ARHGEF10L, ARHGEF12, ARID1B, ATG7, BCL10, BCL11A, BCL11B, BCL2L12, BCL6, BCL7A, BCL9, BCL9L, BCLAF1, BCORL1, BCR, BIRC3, BIRC6, BMPR2, BRD4, BTG1, BTK, CACNA1D, CAMTA1, CARS, CASZ1, CBFA2T3, CCDC6, CCND2, CCND3, CCR7, CD58, CDH10, CDH11, CDX2, CHD2, CIITA, CLIP1, CLTC, CLTCL1, CMTR2, CNOT3, COL1A1, CPEB3, CR1, CRNKL1, C…	ABCB11, BLM, BRIP1, BUB1B, CDKN1C, COL7A1, CTR9, DIS3L2, DKC1, DOCK8, ELANE, EPCAM, ERCC1, ERCC4, ERCC5, EXT1, FADD, FAH, FANCE, FANCG, FANCI, FANCL, FANCM, GBA, GJB2, GPC3, HFE, HMBS, ITK, JMJD1C, LMO1, MAP2K2, MITF, MPL, MTAP, MUTYH, NBN, NHP2, NOP10, NTHL1, PALB2, PHOX2B, POLH, PRDM9, PRSS1, RAD51C, RAD51D, RECQL, RHBDF2, RMRP, SBDS, SDHA, SDHAF2, SDHB, SDHC, SDHD, SERPINA1, SH2D1A, SHOC2, SLC…	ACVR1B, APOB, ARID5B, ATXN3, BCL2L11, BTG2, CACNA1A, CBWD3, CD70, CHD3, CHD8, CNBD1, COL5A1, CREB3L3, CSDE1, CTNND1, CUL1, DACH1, DIAPH2, DMD, EEF1A1, EEF2, EGR3, FAM46D, FLNA, FOXQ1, GABRA6, GPS2, GRIN2D, H3F3C, HIST1H1C, HIST1H1E, HUWE1, INPPL1, IRF2, IRF6, KANSL1, KIF1A, KRT222, LEMD2, MACF1, MAP3K4, MGMT, MSH3, MUC6, NUP133, NUP93, PDS5B, PGR, PIK3CG, PIK3R2, PLXNB2, POLRMT, PTPDC1, RFC1, RHE…	ABL1, ACVR1, ACVR2A, AJUBA, AKT1, ALB, AMER1, AR, ARAF, ARHGAP35, ARID1A, ARID2, ASXL1, ASXL2, ATF7IP, ATRX, AXIN1, B2M, BCL2, BCOR, BRD7, CARD11, CASP8, CBFB, CCND1, CD79B, CDK12, CDKN1A, CDKN2C, CHD4, CIC, CREBBP, CTCF, CTNNB1, CUL3, CYSLTR2, DAZAP1, DDX3X, DHX9, DNMT3A, EIF1AX, ELF3, EP300, EPAS1, EPHA2, EPHA3, ERBB2, ERBB3, ERBB4, ESR1, EZH2, FAT1, FBXW7, FGFR1, FGFR2, FGFR3, FLT3, FOXA1, FOX…	BMPR1A, CBL, CDC73, DDB2, DROSHA, ERCC3, ETV6, EXT2, FANCA, FANCC, FANCD2, FANCF, FH, FLCN, GATA2, HNF1A, POLD1, POT1, PRF1, RECQL4, SH2B3, STAT3, WAS, WRN, XPC	MLH1, MSH2, MSH6, PAX5, PMS1	ALK, APC, ATM, ATR, AXIN2, BAP1, BRAF, BRCA1, BRCA2, CDH1, CDK4, CDKN1B, CDKN2A, CEBPA, CHEK2, CYLD, DICER1, EGFR, ERCC2, HRAS, KIT, KRAS, MAP2K1, MAX, MEN1, MET, NF1, NF2, NRAS, PDGFRA, PMS2, POLE, PRKAR1A, PTCH1, PTEN, PTPN11, RAF1, RB1, RET, RUNX1, SETBP1, SMAD4, SMARCA4, SMARCB1, SOS1, STK11, TP53, TSC1, TSC2, VHL, WT1
