# Supplementary material for: Cancer carrier screening in the general population using whole‐genome sequencing
Source: Cancer Med. 2022 Jul 21;12(2):1972–83. doi: 10.1002/cam4.5034 (PMC9883534; doi:10.1002/cam4.5034)
Supplement: Supplementary file 4 — Table S4 [file CAM4-12-1972-s005.xlsx]

## Sheet: Table S4
Table S4. The summary of age and sex distribution in FC, lMC and nMC (first sheet), and details and summary of cancer types and count in FC and lMC (second to fourth sheet).
The summary of age and sex distribution in FC, lMC and nMC.
DATA_TYPE	ALL_DATA	Age_AVG (All)	Age_Min (All)	Age_Max (All)	Male_count	Age_AVG (Male)	Age_Min (Male)	Age_MAX (Male)	Female_count	Age_AVG (Female)	Age_Min (Female)	Age_MAX (Female)
CF_ALL_1491	1491	49.45	30	70	744	49.9	30	70	747	48.99	30	70
CF_2_131	131	52.63	30	70	45	54.29	32	68	86	51.77	30	70
CF_1_394	394	51.14	30	70	203	50.92	30	69	191	51.37	30	70
CF_0_966	966	48.32	30	70	496	49.09	30	70	470	47.51	30	70

## Sheet: second sheet
Details of cancer members in FC
tsample_name	UTER	CER	OVA	PROSTATE	LIVER	LUNG	BREAST	GASTRIC	OTHER	NASOPHARYNGEAL	COLORECTAL
NGS1_20170101C	0	1	0	0	0	0	0	0	1	0	0
NGS1_20170103D	1	0	0	0	0	0	0	0	1	0	0
NGS1_20170105B	1	0	0	0	0	0	0	0	1	0	0
NGS1_20170105H	0	0	0	0	0	0	0	0	2	0	0
NGS1_20170106D	1	0	0	0	0	0	0	0	1	0	0
NGS1_20170109A	0	1	0	0	0	0	0	0	1	0	0
NGS1_20170109B	0	1	0	0	0	0	0	0	1	0	0
NGS2015034C	0	0	0	1	0	0	0	0	0	0	1
NGS2015035G	0	0	0	0	0	0	0	0	1	0	1
NGS2015036B	0	0	0	0	0	0	0	0	0	2	0
NGS2015036H	0	0	0	0	0	0	1	0	1	0	0
NGS2015037D	0	1	0	0	0	0	0	0	1	0	0
NGS1_20170111C	0	1	0	0	0	0	0	0	1	0	0
NGS1_20170204A	0	1	0	0	0	0	0	0	1	0	0
NGS1_20170204E	0	1	0	0	0	0	0	0	1	0	0
NGS1_20170206A	0	0	0	2	0	0	0	0	0	0	0
NGS1_20170208E	0	0	0	0	0	0	0	0	1	0	1
NGS1_20170210C	0	1	0	0	0	1	0	0	1	0	0
NGS1_20170212D	0	0	0	0	0	0	1	0	1	0	0
NGS1_20170302D	0	0	0	0	0	1	1	0	0	0	0
NGS1_20170302F	0	0	0	0	1	0	0	0	0	0	1
NGS1_20170303H	1	0	0	0	1	0	0	1	1	0	0
NGS1_20170305C	0	0	0	0	0	0	0	0	1	1	0
NGS1_20170306A	0	0	0	0	0	0	0	0	2	0	0
NGS1_20170307B	0	0	0	0	1	0	0	0	0	0	1
NGS1_20170309B	0	1	0	0	0	0	0	0	1	0	0
NGS1_20170309H	0	1	0	1	0	0	0	0	2	0	0
NGS1_20170311A	0	0	0	0	1	0	0	0	1	0	0
NGS1_20170311D	0	0	0	0	0	1	0	0	1	0	0
NGS1_20170312E	0	0	0	0	0	0	1	1	0	0	0
NGS1_20170403B	0	0	0	0	1	0	1	0	0	0	0
NGS1_20170404D	0	0	0	0	0	0	1	0	1	0	0
NGS1_20170404E	0	0	0	0	2	0	0	0	0	0	0
NGS1_20170404G	0	0	0	0	1	0	0	1	0	0	0
NGS1_20170405G	0	0	0	1	1	0	0	1	0	0	0
NGS1_20170407E	0	1	0	0	0	0	0	0	1	0	0
NGS1_20170408A	0	0	0	0	0	0	1	0	0	0	1
NGS1_20170408G	0	0	0	0	0	0	1	0	1	0	0
NGS1_20170410D	0	0	0	0	0	0	0	0	2	0	0
NGS1_20170410G	0	0	0	0	0	0	0	0	0	2	0
NGS1_20170502F	0	0	0	0	1	0	0	0	1	0	0
NGS1_20170503E	0	1	0	0	0	0	0	0	1	0	0
NGS1_20170504B	0	0	0	0	1	1	0	0	1	0	0
NGS1_20170504E	0	1	0	0	0	0	0	0	1	0	0
NGS1_20170504G	0	0	0	0	0	1	1	0	0	0	0
NGS1_20170505C	0	0	0	0	1	0	0	0	0	1	0
NGS1_20170507B	0	0	0	0	1	0	0	0	1	0	0
NGS1_20170507D	0	0	0	0	1	0	0	0	1	0	0
NGS1_20170509H	0	0	0	0	1	0	0	0	0	0	1
NGS1_20170510D	1	0	0	0	0	0	0	0	1	0	0
NGS1_20170512D	0	0	0	0	0	0	0	0	1	1	0
NGS1_20170601B	0	0	0	0	2	0	0	0	0	0	0
NGS1_20170601C	0	0	0	0	0	1	0	1	0	0	0
NGS1_20170602G	0	0	0	0	1	0	0	1	0	0	0
NGS2_20150102G	0	0	0	0	0	1	0	0	0	2	0
NGS2_20150107C	1	0	0	0	0	0	1	0	1	0	0
NGS2_20150107D	0	0	0	0	1	0	0	0	1	0	0
NGS2_20150109F	0	0	0	0	1	0	0	0	1	0	0
NGS2_20150110C	0	0	0	0	1	0	0	1	0	0	0
NGS2_20150110D	0	0	0	0	0	1	1	0	0	1	0
NGS2_20150111A	0	0	0	0	0	2	0	0	1	0	0
NGS2_20150111E	0	0	0	1	0	1	0	0	0	0	0
NGS2_20150201D	0	0	0	0	1	0	1	0	0	0	0
NGS2_20150202A	0	0	0	0	1	0	0	0	1	0	0
NGS2_20150205B	0	0	1	0	0	1	0	0	1	0	1
NGS2_20150206D	0	0	0	0	1	0	0	0	1	0	1
NGS2_20150209C	0	0	0	0	0	0	0	0	1	1	0
NGS2_20150209E	1	0	0	0	1	0	0	0	1	0	1
NGS2_20150212A	1	0	0	0	0	0	1	0	1	0	0
NGS2_20150301A	0	1	0	0	0	0	0	0	1	0	0
NGS2_20150303A	0	0	0	0	0	0	0	0	0	1	1
NGS2_20150304B	1	0	0	0	0	0	0	1	1	0	0
NGS2_20150304F	0	0	0	0	1	2	0	0	0	0	0
NGS2_20150305C	0	0	0	0	0	0	0	0	0	0	2
NGS2_20150307A	0	0	0	0	0	1	1	0	0	0	0
NGS2_20150307C	0	0	0	0	2	0	0	0	0	0	0
NGS2_20150310D	0	1	0	0	0	0	0	0	1	0	0
NGS2_20150312E	0	0	0	0	1	0	0	0	1	0	0
NGS2_20150403A	0	0	0	0	1	1	0	0	1	0	0
NGS2_20150404A	0	0	0	0	0	0	0	1	0	0	1
NGS2_20150404E	0	1	0	0	0	0	0	0	1	0	1
NGS2_20150407D	0	0	0	0	0	1	0	0	0	0	1
NGS2_20150407G	0	0	0	0	0	0	0	0	2	0	0
NGS2_20150411H	0	0	0	1	0	0	1	0	0	0	0
NGS2_20150502G	0	0	0	0	0	1	0	0	1	0	0
NGS2_20150504G	0	0	0	0	1	0	0	0	1	0	0
NGS2_20150505D	0	0	0	0	0	0	0	1	0	0	1
NGS2_20150506H	0	0	0	0	0	1	0	0	0	0	1
NGS2_20150507E	0	1	0	0	1	0	0	0	1	0	0
NGS2_20150509A	0	0	0	0	0	0	2	0	0	0	0
NGS2_20150509G	0	0	0	0	1	0	0	0	1	0	0
NGS2_20150510D	0	1	0	0	0	0	0	0	1	0	0
NGS2_20150511A	0	1	0	0	0	1	0	0	1	0	0
NGS2_20150512E	0	1	0	0	0	0	0	0	1	0	0
NGS2_20150512H	0	0	0	0	0	0	0	0	0	0	2
NGS2_20150601B	0	0	0	1	0	0	0	0	1	0	0
NGS2_20150601C	0	0	1	0	0	0	0	0	1	0	0
NGS20140601C	0	0	0	0	1	2	0	0	0	0	0
NGS20140601F	0	0	0	0	1	0	0	0	1	0	0
NGS20140602H	0	0	0	0	0	0	1	0	0	0	1
NGS20140603E	0	0	0	1	1	0	0	0	0	0	0
NGS20140604A	0	0	0	0	1	0	0	0	0	0	1
NGS20140605B	0	0	0	0	1	0	0	0	1	0	0
NGS20140605C	0	0	0	0	1	1	0	0	0	0	0
NGS20140605F	0	0	0	0	0	0	0	1	1	0	0
NGS20140606E	0	0	0	0	0	0	0	1	1	0	0
NGS20140608B	0	0	0	0	1	0	1	0	0	0	0
NGS20140703C	0	0	0	0	0	0	0	0	1	1	0
NGS20140704G	0	0	0	0	1	0	0	0	1	0	0
NGS20140705B	0	0	0	0	0	0	0	0	0	0	2
NGS20140705G	0	0	0	0	0	1	0	0	1	0	0
NGS20140706E	0	0	0	0	1	1	0	0	0	0	0
NGS20140708H	0	1	0	0	0	0	0	0	1	0	0
NGS20140801D	0	0	0	0	0	0	1	0	0	0	1
NGS20150111C	0	0	0	0	1	1	0	0	0	0	0
NGS2015011H	0	0	0	1	0	0	1	0	2	0	0
NGS2015013F	0	1	0	0	0	0	1	1	1	0	0
NGS2015017A	0	0	0	0	1	0	0	2	0	0	0
NGS2015019C	0	0	0	0	0	0	0	0	0	0	2
NGS20150212B	0	1	0	1	1	0	1	0	1	0	0
NGS20150212D	0	0	0	1	0	0	0	0	1	0	0
NGS20150212F	0	0	0	0	1	1	0	0	0	0	1
NGS2015022H	0	0	0	0	1	0	0	1	0	0	0
NGS2015024A	0	0	0	0	0	0	0	1	0	0	1
NGS2015025C	0	0	0	0	1	0	0	0	2	0	0
NGS2015025H	0	0	0	0	1	1	0	0	0	1	1
NGS2015028H	0	0	0	0	0	1	0	0	0	0	1
NGS2015029B	0	0	0	0	1	1	0	0	0	0	0
NGS20150311C	0	0	0	0	0	0	1	0	0	0	1
NGS20150312B	0	0	0	0	0	0	1	0	1	0	0
NGS2015033E	0	0	0	0	0	1	0	0	0	0	1

## Sheet: third sheet
Details of cancer members in lMC
tsample_name	UTER	CER	OVA	PROSTATE	LIVER	LUNG	BREAST	GASTRIC	OTHER	NASOPHARYNGEAL	COLORECTAL
NGS1_20170101F	0	0	0	0	0	0	0	0	1	0	0
NGS1_20170101G	0	0	0	0	0	0	1	0	0	0	0
NGS1_20170101H	0	0	0	0	0	0	1	0	0	0	0
NGS1_20170102F	0	0	0	0	0	0	0	0	0	0	1
NGS1_20170103E	0	0	0	0	0	0	0	0	0	0	1
NGS1_20170104B	0	0	0	0	0	0	0	0	0	0	1
NGS1_20170104C	0	0	0	0	0	0	0	0	1	0	0
NGS1_20170105E	0	0	0	0	0	0	0	0	1	0	0
NGS1_20170106B	0	0	0	0	1	0	0	0	0	0	0
NGS1_20170106F	0	0	0	0	1	0	0	0	0	0	0
NGS1_20170107F	0	0	0	0	1	0	0	0	0	0	0
NGS1_20170107G	0	0	0	0	0	0	0	0	1	0	0
NGS1_20170107H	0	0	0	0	0	0	1	0	0	0	0
NGS1_20170108C	0	0	0	0	0	0	0	0	1	0	0
NGS1_20170108D	0	0	0	0	0	0	0	0	1	0	0
NGS1_20170108H	0	0	0	0	0	0	1	0	0	0	0
NGS1_20170110C	0	0	0	0	0	0	0	0	1	0	0
NGS1_20170110E	0	0	0	0	1	0	0	0	0	0	0
NGS1_20170110F	0	0	0	0	0	0	0	0	1	0	0
NGS1_20170110H	0	0	0	0	0	0	0	0	1	0	0
NGS1_20170111A	0	0	0	0	0	0	0	0	1	0	0
NGS1_20170111H	0	0	0	0	0	0	0	0	0	0	1
NGS1_20170112A	0	0	0	0	0	0	0	0	1	0	0
NGS1_20170112D	0	0	0	0	0	0	0	0	0	0	1
NGS1_20170112H	0	0	0	0	0	0	0	0	1	0	0
NGS1_20170201G	0	0	0	0	0	0	0	0	1	0	0
NGS1_20170202A	0	0	0	0	0	1	0	0	0	0	0
NGS1_20170202B	0	0	0	0	0	0	0	0	1	0	0
NGS1_20170202D	0	0	0	0	0	0	0	0	0	1	0
NGS1_20170203A	0	0	0	0	1	0	0	0	0	0	0
NGS1_20170203G	0	0	0	0	0	0	0	0	0	0	1
NGS1_20170203H	0	0	0	0	0	0	0	0	1	0	0
NGS1_20170204B	0	0	0	0	0	0	0	0	1	0	0
NGS1_20170205H	0	0	0	0	0	1	0	0	0	0	0
NGS1_20170206C	0	0	0	0	0	0	0	0	0	0	1
NGS1_20170206F	0	0	0	0	0	1	0	0	0	0	0
NGS1_20170207C	0	0	0	0	0	0	0	0	0	0	1
NGS1_20170208C	0	0	0	0	0	0	0	0	1	0	0
NGS1_20170209F	0	0	0	0	1	0	0	0	0	0	0
NGS1_20170209G	0	0	0	0	1	0	0	0	0	0	0
NGS1_20170209H	0	0	0	0	0	1	0	0	0	0	0
NGS1_20170210H	0	0	0	0	0	0	1	0	0	0	0
NGS1_20170211B	0	0	0	0	0	1	0	0	0	0	0
NGS1_20170211H	0	0	0	0	1	0	0	0	0	0	0
NGS1_20170212B	0	0	0	0	0	0	0	0	0	0	1
NGS1_20170301C	0	0	0	0	0	0	0	0	1	0	0
NGS1_20170301F	0	0	0	0	0	0	0	1	0	0	0
NGS1_20170301G	0	0	0	0	0	0	0	0	1	0	0
NGS1_20170301H	0	0	0	0	0	1	0	0	0	0	0
NGS1_20170302C	0	0	0	0	0	0	1	0	0	0	0
NGS1_20170303B	0	0	0	0	0	0	0	0	0	0	1
NGS1_20170303D	0	0	0	0	0	0	0	0	1	0	0
NGS1_20170303G	0	0	0	0	0	0	0	0	0	1	0
NGS1_20170304A	0	0	0	0	0	0	0	0	0	0	1
NGS1_20170304E	0	0	0	0	0	0	0	1	0	0	0
NGS1_20170304H	0	0	0	0	0	0	0	0	0	1	0
NGS1_20170305A	0	0	0	0	0	0	0	0	1	0	0
NGS1_20170306C	0	0	0	1	0	0	0	0	0	0	0
NGS1_20170307D	0	0	0	0	1	0	0	0	0	0	0
NGS1_20170308B	0	0	0	0	0	1	0	0	0	0	0
NGS1_20170308C	0	0	0	0	0	1	0	0	0	0	0
NGS1_20170308D	0	0	0	0	0	0	0	0	1	0	0
NGS1_20170308F	0	0	0	0	0	1	0	0	0	0	0
NGS1_20170309G	0	0	0	0	1	0	0	0	0	0	0
NGS1_20170310A	0	0	0	0	1	0	0	0	0	0	0
NGS1_20170310B	0	0	0	0	0	0	0	0	0	0	1
NGS1_20170310D	0	0	0	0	0	0	0	0	0	0	1
NGS1_20170311C	0	0	0	0	0	0	1	0	0	0	0
NGS1_20170312C	0	0	0	0	0	0	0	0	0	0	1
NGS1_20170312F	0	0	0	0	0	0	0	1	0	0	0
NGS1_20170401C	0	0	0	0	0	1	0	0	0	0	0
NGS1_20170401D	0	0	0	0	1	0	0	0	0	0	0
NGS1_20170401E	0	0	0	0	0	0	0	0	0	1	0
NGS1_20170403D	0	0	0	0	0	0	0	0	1	0	0
NGS1_20170403E	0	0	0	0	0	0	0	0	1	0	0
NGS1_20170403F	0	0	0	0	0	0	0	1	0	0	0
NGS1_20170404A	0	0	0	0	0	0	0	0	1	0	0
NGS1_20170404F	0	0	0	0	0	0	0	1	0	0	0
NGS1_20170405H	0	0	0	0	0	0	0	1	0	0	0
NGS1_20170406B	0	0	0	0	0	0	0	0	1	0	0
NGS1_20170406C	0	0	0	0	0	0	0	0	0	0	1
NGS1_20170406G	0	0	0	0	0	0	0	0	1	0	0
NGS1_20170407C	0	0	0	0	0	0	0	0	0	0	1
NGS1_20170407D	0	0	0	0	0	0	0	0	1	0	0
NGS1_20170407F	0	0	0	0	0	0	0	0	1	0	0
NGS1_20170408H	0	0	0	0	0	0	0	0	0	0	1
NGS1_20170409D	0	0	0	0	1	0	0	0	0	0	0
NGS1_20170410C	0	0	0	0	1	0	0	0	0	0	0
NGS1_20170410E	0	0	0	1	0	0	0	0	0	0	0
NGS1_20170410F	0	0	0	0	0	0	0	0	0	0	1
NGS1_20170411A	0	0	0	0	0	0	0	0	1	0	0
NGS1_20170411B	0	0	0	0	1	0	0	0	0	0	0
NGS1_20170411F	0	0	0	0	0	1	0	0	0	0	0
NGS1_20170412A	0	0	0	0	0	0	0	0	1	0	0
NGS1_20170412B	0	0	0	0	0	0	0	0	0	0	1
NGS1_20170412C	0	0	0	0	1	0	0	0	0	0	0
NGS1_20170412H	0	0	0	0	0	0	0	0	0	1	0
NGS1_20170501A	0	0	0	0	0	0	0	0	0	0	1
NGS1_20170501B	0	0	0	0	0	0	0	0	1	0	0
NGS1_20170501C	0	0	0	0	1	0	0	0	0	0	0
NGS1_20170501D	0	0	0	0	0	0	1	0	0	0	0
NGS1_20170501G	0	0	0	0	0	1	0	0	0	0	0
NGS1_20170502B	0	0	0	0	0	0	0	0	1	0	0
NGS1_20170502G	0	0	0	0	1	0	0	0	0	0	0
NGS1_20170503D	0	0	0	0	0	0	0	0	0	0	1
NGS1_20170503G	0	0	0	0	1	0	0	0	0	0	0
NGS1_20170505B	0	0	0	1	0	0	0	0	0	0	0
NGS1_20170507G	0	0	0	0	0	0	0	0	0	0	1
NGS1_20170508A	0	0	0	0	0	0	0	0	0	0	1
NGS1_20170508C	0	0	0	0	0	0	0	0	1	0	0
NGS1_20170508D	0	0	0	0	0	1	0	0	0	0	0
NGS1_20170509A	0	0	0	0	0	0	0	0	1	0	0
NGS1_20170509E	0	0	0	0	1	0	0	0	0	0	0
NGS1_20170510A	0	0	0	0	0	1	0	0	0	0	0
NGS1_20170510C	0	0	0	0	0	1	0	0	0	0	0
NGS1_20170510G	0	0	0	0	0	0	0	0	1	0	0
NGS1_20170511A	0	0	0	0	0	0	0	0	0	0	1
NGS1_20170511B	0	0	0	0	0	0	0	0	0	0	1
NGS1_20170511G	0	0	0	0	1	0	0	0	0	0	0
NGS1_20170512C	0	0	0	0	0	0	1	0	0	0	0
NGS1_20170512H	0	0	0	1	0	0	0	0	0	0	0
NGS1_20170601D	0	0	0	0	1	0	0	0	0	0	0
NGS1_20170601F	0	0	0	0	1	0	0	0	0	0	0
NGS1_20170601G	0	0	0	0	0	1	0	0	0	0	0
NGS1_20170602A	0	0	0	0	0	1	0	0	0	0	0
NGS1_20170602E	0	0	0	0	0	1	0	0	0	0	0
NGS1_20170603A	0	0	0	0	0	0	0	0	1	0	0
NGS1_20170603B	0	0	0	0	0	0	0	0	0	1	0
NGS2_20150101D	0	0	0	0	0	0	0	0	1	0	0
NGS2_20150101E	0	0	0	0	0	0	0	0	1	0	0
NGS2_20150103A	0	0	0	0	1	0	0	0	0	0	0
NGS2_20150103B	0	0	0	0	0	0	1	0	0	0	0
NGS2_20150103C	0	0	0	0	0	0	0	0	0	0	1
NGS2_20150103D	0	0	0	0	0	0	0	0	1	0	0
NGS2_20150104A	0	0	0	0	0	0	0	0	0	1	0
NGS2_20150104C	0	0	0	1	0	0	0	0	0	0	0
NGS2_20150104E	0	0	0	1	0	0	0	0	0	0	0
NGS2_20150106F	0	0	0	0	0	0	0	0	0	0	1
NGS2_20150107E	0	0	0	0	0	0	0	0	0	0	1
NGS2_20150107F	0	0	0	0	0	0	0	0	0	0	1
NGS2_20150107G	0	0	0	0	0	0	0	1	0	0	0
NGS2_20150108A	0	0	0	0	0	0	0	0	0	0	1
NGS2_20150108F	0	0	0	0	1	0	0	0	0	0	0
NGS2_20150109D	0	0	0	0	0	0	1	0	0	0	0
NGS2_20150109E	0	0	0	0	0	0	0	0	1	0	0
NGS2_20150109G	0	0	0	0	1	0	0	0	0	0	0
NGS2_20150110G	0	0	0	0	0	0	0	1	0	0	0
NGS2_20150110H	0	0	0	0	0	0	0	0	1	0	0
NGS2_20150111B	0	0	0	0	0	1	0	0	0	0	0
NGS2_20150201A	0	0	0	0	0	1	0	0	0	0	0
NGS2_20150201B	0	0	0	0	0	0	0	0	1	0	0
NGS2_20150202D	0	0	0	0	0	0	0	0	1	0	0
NGS2_20150202G	0	0	0	0	0	0	1	0	0	0	0
NGS2_20150202H	0	0	0	0	0	1	0	0	0	0	0
NGS2_20150203A	0	0	0	0	0	0	1	0	0	0	0
NGS2_20150203C	0	0	0	0	1	0	0	0	0	0	0
NGS2_20150203H	0	0	0	0	0	0	1	0	0	0	0
NGS2_20150204B	0	0	0	0	0	0	1	0	0	0	0
NGS2_20150205D	0	0	0	0	1	0	0	0	0	0	0
NGS2_20150205F	0	0	0	0	1	0	0	0	0	0	0
NGS2_20150206A	0	0	0	0	0	0	0	0	0	0	1
NGS2_20150207C	0	0	0	1	0	0	0	0	0	0	0
NGS2_20150208F	0	0	0	0	0	0	0	0	0	0	1
NGS2_20150208H	0	0	0	0	1	0	0	0	0	0	0
NGS2_20150209B	0	0	0	0	0	0	0	0	1	0	0
NGS2_20150210A	0	0	0	0	0	1	0	0	0	0	0
NGS2_20150211B	0	0	0	0	0	0	0	0	0	1	0
NGS2_20150211C	0	0	0	0	0	0	0	0	1	0	0
NGS2_20150211E	0	0	0	0	0	1	0	0	0	0	0
NGS2_20150211H	0	0	0	0	1	0	0	0	0	0	0
NGS2_20150212G	0	0	0	0	0	0	0	0	0	0	1
NGS2_20150212H	0	0	0	0	0	0	0	0	1	0	0
NGS2_20150301C	0	0	0	0	0	0	0	0	1	0	0
NGS2_20150302A	0	0	0	0	1	0	0	0	0	0	0
NGS2_20150302D	0	0	0	0	0	0	1	0	0	0	0
NGS2_20150302F	0	0	0	0	1	0	0	0	0	0	0
NGS2_20150302H	0	0	0	0	0	0	1	0	0	0	0
NGS2_20150303G	0	0	0	0	0	1	0	0	0	0	0
NGS2_20150304A	0	0	0	0	0	0	0	0	1	0	0
NGS2_20150304C	0	0	0	0	0	0	0	0	1	0	0
NGS2_20150304D	0	0	0	0	0	1	0	0	0	0	0
NGS2_20150305B	0	0	0	0	1	0	0	0	0	0	0
NGS2_20150305F	0	0	0	0	0	0	0	0	0	0	1
NGS2_20150305H	0	0	0	0	1	0	0	0	0	0	0
NGS2_20150306C	0	0	0	0	0	0	1	0	0	0	0
NGS2_20150306E	0	0	0	0	0	1	0	0	0	0	0
NGS2_20150306F	0	0	0	0	0	1	0	0	0	0	0
NGS2_20150306G	0	0	0	0	0	0	0	0	1	0	0
NGS2_20150306H	0	0	0	0	0	1	0	0	0	0	0
NGS2_20150308A	0	0	0	0	0	0	0	0	0	0	1
NGS2_20150310A	0	0	0	0	0	0	1	0	0	0	0
NGS2_20150310H	0	0	0	0	0	0	0	0	0	0	1
NGS2_20150311A	0	0	0	0	0	0	0	0	1	0	0
NGS2_20150311E	0	0	0	0	0	0	1	0	0	0	0
NGS2_20150312B	0	0	0	0	0	0	0	1	0	0	0
NGS2_20150312C	0	0	0	0	0	0	0	0	1	0	0
NGS2_20150312F	0	0	0	0	0	0	0	0	1	0	0
NGS2_20150312H	0	0	0	0	1	0	0	0	0	0	0
NGS2_20150401A	0	0	0	0	0	1	0	0	0	0	0
NGS2_20150401D	0	0	0	0	0	0	0	0	0	1	0
NGS2_20150401E	0	0	0	0	0	0	0	0	1	0	0
NGS2_20150402B	0	0	0	0	0	1	0	0	0	0	0
NGS2_20150402E	0	0	0	0	0	0	0	0	0	0	1
NGS2_20150403C	0	0	0	0	0	0	0	1	0	0	0
NGS2_20150403D	0	0	0	0	0	0	0	0	1	0	0
NGS2_20150403G	0	0	0	0	0	0	0	1	0	0	0
NGS2_20150404B	0	0	0	0	0	1	0	0	0	0	0
NGS2_20150404G	0	0	0	0	0	0	1	0	0	0	0
NGS2_20150405D	0	0	0	0	0	0	0	0	1	0	0
NGS2_20150405H	0	0	0	0	0	1	0	0	0	0	0
NGS2_20150406D	0	0	0	0	0	0	1	0	0	0	0
NGS2_20150407F	0	0	0	0	0	0	0	0	1	0	0
NGS2_20150408A	0	0	0	0	1	0	0	0	0	0	0
NGS2_20150408B	0	0	0	0	1	0	0	0	0	0	0
NGS2_20150408G	0	0	0	0	0	0	0	0	0	0	1
NGS2_20150408H	0	0	0	0	0	0	1	0	0	0	0
NGS2_20150409A	0	0	0	0	0	0	0	0	1	0	0
NGS2_20150409C	0	0	0	0	0	0	0	0	1	0	0
NGS2_20150410A	0	0	0	0	1	0	0	0	0	0	0
NGS2_20150410B	0	0	0	0	0	0	0	0	0	1	0
NGS2_20150411A	0	0	0	0	0	0	0	0	0	0	1
NGS2_20150411B	0	0	0	0	0	0	0	0	1	0	0
NGS2_20150412D	0	0	0	0	0	1	0	0	0	0	0
NGS2_20150412H	0	0	0	0	1	0	0	0	0	0	0
NGS2_20150501A	0	0	0	0	0	0	0	0	1	0	0
NGS2_20150501B	0	0	0	0	0	0	0	0	0	0	1
NGS2_20150501C	0	0	0	0	1	0	0	0	0	0	0
NGS2_20150501D	0	0	0	0	0	1	0	0	0	0	0
NGS2_20150501G	0	0	0	0	0	0	0	0	1	0	0
NGS2_20150503B	0	0	0	0	0	0	0	0	1	0	0
NGS2_20150503D	0	0	0	0	0	0	0	0	1	0	0
NGS2_20150503G	0	0	0	0	0	0	1	0	0	0	0
NGS2_20150504E	0	0	0	0	0	0	0	0	1	0	0
NGS2_20150504F	0	0	0	0	0	0	0	1	0	0	0
NGS2_20150505B	0	0	0	0	0	0	0	0	0	0	1
NGS2_20150505C	0	0	0	0	0	0	0	0	0	0	1
NGS2_20150505F	0	0	0	0	0	1	0	0	0	0	0
NGS2_20150505H	0	0	0	0	0	0	0	0	1	0	0
NGS2_20150506B	0	0	0	0	0	0	1	0	0	0	0
NGS2_20150506C	0	0	0	0	0	0	0	1	0	0	0
NGS2_20150506F	0	0	0	0	0	0	0	1	0	0	0
NGS2_20150507A	0	0	0	0	0	0	0	0	1	0	0
NGS2_20150507B	0	0	0	1	0	0	0	0	0	0	0
NGS2_20150507G	0	0	0	0	0	0	1	0	0	0	0
NGS2_20150508B	0	0	0	0	0	1	0	0	0	0	0
NGS2_20150508C	0	0	0	0	0	1	0	0	0	0	0
NGS2_20150509C	0	0	0	1	0	0	0	0	0	0	0
NGS2_20150510C	0	0	0	0	0	1	0	0	0	0	0
NGS2_20150511G	0	0	0	0	0	0	1	0	0	0	0
NGS2_20150601D	0	0	0	0	0	0	0	0	1	0	0
NGS2_20150601F	0	0	0	0	0	1	0	0	0	0	0
NGS2_20150601G	0	0	0	0	0	0	0	0	0	0	1
NGS2_20150601H	0	0	0	0	0	0	1	0	0	0	0
NGS2_20150602A	0	0	0	0	0	0	0	1	0	0	0
NGS2_20150602B	0	0	0	0	0	0	0	0	1	0	0
NGS2_20150602F	0	0	0	0	0	0	1	0	0	0	0
NGS2_20150603A	0	0	0	0	0	0	0	0	1	0	0
NGS2_20150603C	0	0	0	0	0	0	0	0	1	0	0
NGS20140601A	0	0	0	0	0	1	0	0	0	0	0
NGS20140601D	0	0	0	0	0	0	1	0	0	0	0
NGS20140602C	0	0	0	0	0	0	0	0	1	0	0
NGS20140602G	0	0	0	0	1	0	0	0	0	0	0
NGS20140603A	0	0	0	0	0	0	0	1	0	0	0
NGS20140603B	0	0	0	0	0	0	0	0	0	0	1
NGS20140603C	0	0	0	0	0	1	0	0	0	0	0
NGS20140604B	0	0	0	0	0	0	0	0	0	0	1
NGS20140604D	0	0	0	0	0	0	0	0	1	0	0
NGS20140604E	0	0	0	1	0	0	0	0	0	0	0
NGS20140604F	0	0	0	0	1	0	0	0	0	0	0
NGS20140605G	0	0	0	0	1	0	0	0	0	0	0
NGS20140606A	0	0	0	0	0	0	0	0	1	0	0
NGS20140607F	0	0	0	0	0	0	0	0	0	0	1
NGS20140607G	0	0	0	0	0	0	0	0	0	0	1
NGS20140608E	0	0	0	0	0	0	0	0	0	0	1
NGS20140608G	0	0	0	0	1	0	0	0	0	0	0
NGS20140609E	0	0	0	0	1	0	0	0	0	0	0
NGS20140609F	0	0	0	0	0	0	0	0	1	0	0
NGS20140609G	0	0	0	0	0	1	0	0	0	0	0
NGS20140609H	0	0	0	0	0	0	0	1	0	0	0
NGS20140610C	0	0	0	0	1	0	0	0	0	0	0
NGS20140610D	0	0	0	0	0	0	0	1	0	0	0
NGS20140611C	0	0	0	0	1	0	0	0	0	0	0
NGS20140611E	0	0	0	0	0	0	0	1	0	0	0
NGS20140611G	0	0	0	0	0	0	0	0	1	0	0
NGS20140612B	0	0	0	0	1	0	0	0	0	0	0
NGS20140612C	0	0	0	0	0	0	0	0	1	0	0
NGS20140612H	0	0	0	0	0	1	0	0	0	0	0
NGS20140701G	0	0	0	0	0	0	0	0	0	0	1
NGS20140701H	0	0	0	0	0	0	0	0	1	0	0
NGS20140702A	0	0	0	0	0	0	0	0	1	0	0
NGS20140702F	0	0	0	0	0	0	1	0	0	0	0
NGS20140703B	0	0	0	0	1	0	0	0	0	0	0
NGS20140703F	0	0	0	0	0	0	0	0	1	0	0
NGS20140704E	0	0	0	0	0	0	0	0	0	0	1
NGS20140704F	0	0	0	0	0	0	0	1	0	0	0
NGS20140705C	0	0	0	0	0	0	1	0	0	0	0
NGS20140706A	0	0	0	0	0	0	0	1	0	0	0
NGS20140706F	0	0	0	0	0	0	0	0	1	0	0
NGS20140707B	0	0	0	0	0	1	0	0	0	0	0
NGS20140707D	0	0	0	0	1	0	0	0	0	0	0
NGS20140707E	0	0	0	0	0	0	1	0	0	0	0
NGS20140707F	0	0	0	0	0	1	0	0	0	0	0
NGS20140707G	0	0	0	0	0	0	1	0	0	0	0
NGS20140707H	0	0	0	0	0	0	0	0	1	0	0
NGS20140708A	0	0	0	0	1	0	0	0	0	0	0
NGS20140708D	0	0	0	0	0	0	0	0	0	0	1
NGS20140708E	0	0	0	0	0	0	0	0	0	0	1
NGS20140709B	0	0	0	0	0	0	1	0	0	0	0
NGS20140710A	0	0	0	0	1	0	0	0	0	0	0
NGS20140710H	0	0	0	0	0	0	1	0	0	0	0
NGS20140711D	0	0	0	0	0	0	0	0	1	0	0
NGS20140712A	0	0	0	0	0	0	0	0	1	0	0
NGS20140712D	0	0	0	0	0	0	0	0	1	0	0
NGS20140801A	0	0	0	0	0	1	0	0	0	0	0
NGS20140801H	0	0	0	0	0	0	0	0	0	0	1
NGS20150110C	0	0	0	0	0	1	0	0	0	0	0
NGS20150110D	0	0	0	0	0	0	0	0	0	0	1
NGS20150110E	0	0	0	0	1	0	0	0	0	0	0
NGS20150110G	0	0	0	0	0	0	0	0	0	0	1
NGS20150111A	0	0	0	0	0	1	0	0	0	0	0
NGS20150111B	0	0	0	0	0	0	0	0	1	0	0
NGS20150111F	0	0	0	0	0	0	0	0	1	0	0
NGS20150112A	0	0	0	0	0	0	1	0	0	0	0
NGS2015011A	0	0	0	0	0	0	1	0	0	0	0
NGS2015011B	0	0	0	0	0	1	0	0	0	0	0
NGS2015011D	0	0	0	0	0	0	1	0	0	0	0
NGS2015011E	0	0	0	0	0	0	0	0	0	0	1
NGS2015011G	0	0	0	0	0	0	0	0	1	0	0
NGS2015012F	0	0	0	0	1	0	0	0	0	0	0
NGS2015014B	0	0	0	0	1	0	0	0	0	0	0
NGS2015014D	0	0	0	0	0	1	0	0	0	0	0
NGS2015014E	0	0	0	0	0	0	1	0	0	0	0
NGS2015014F	0	0	0	0	0	0	0	0	1	0	0
NGS2015015D	0	0	0	0	0	0	0	0	0	1	0
NGS2015015H	0	0	0	0	0	0	0	0	1	0	0
NGS2015016A	0	0	0	0	0	0	0	0	0	0	1
NGS2015016E	0	0	0	0	0	0	0	0	1	0	0
NGS2015016H	0	0	0	0	0	0	0	0	1	0	0
NGS2015018C	0	0	0	0	0	0	0	0	0	0	1
NGS2015018G	0	0	0	0	0	0	1	0	0	0	0
NGS2015018H	0	0	0	0	0	0	0	0	0	0	1
NGS2015019G	0	0	0	0	0	1	0	0	0	0	0
NGS20150210A	0	0	0	0	0	0	0	0	1	0	0
NGS20150210H	0	0	0	0	0	1	0	0	0	0	0
NGS20150211A	0	0	0	0	0	0	1	0	0	0	0
NGS20150211D	0	0	0	0	0	0	0	0	1	0	0
NGS20150212A	0	0	0	0	0	1	0	0	0	0	0
NGS20150212C	0	0	0	0	0	0	0	0	1	0	0
NGS2015021C	0	0	0	0	0	0	0	0	1	0	0
NGS2015021H	0	0	0	0	0	0	0	0	1	0	0
NGS2015022C	0	0	0	0	0	0	0	1	0	0	0
NGS2015022D	0	0	0	0	0	0	0	0	1	0	0
NGS2015022G	0	0	0	0	0	0	0	0	1	0	0
NGS2015023B	0	0	0	1	0	0	0	0	0	0	0
NGS2015023D	0	0	0	0	0	0	1	0	0	0	0
NGS2015024D	0	0	0	0	0	0	0	0	1	0	0
NGS2015024G	0	0	0	0	0	0	1	0	0	0	0
NGS2015025B	0	0	0	0	0	0	1	0	0	0	0
NGS2015025D	0	0	0	0	0	0	0	0	0	0	1
NGS2015027C	0	0	0	0	0	1	0	0	0	0	0
NGS2015027G	0	0	0	0	0	0	0	0	1	0	0
NGS2015028D	0	0	0	0	0	0	0	0	1	0	0
NGS2015028F	0	0	0	0	0	0	0	0	1	0	0
NGS2015029D	0	0	0	0	0	0	0	0	1	0	0
NGS2015029F	0	0	0	0	0	0	0	0	1	0	0
NGS20150310A	0	0	0	0	1	0	0	0	0	0	0
NGS20150310C	0	0	0	0	1	0	0	0	0	0	0
NGS20150310F	0	0	0	0	0	0	0	0	1	0	0
NGS20150311D	0	0	0	0	0	0	0	0	0	0	1
NGS20150311G	0	0	0	0	1	0	0	0	0	0	0
NGS20150312A	0	0	0	0	1	0	0	0	0	0	0
NGS20150312C	0	0	0	0	0	0	0	0	0	1	0
NGS20150312G	0	0	0	0	0	0	0	1	0	0	0
NGS2015031E	0	0	0	0	0	0	0	0	0	0	1
NGS2015031H	0	0	0	0	0	0	1	0	0	0	0
NGS2015032C	0	0	0	0	0	0	0	0	1	0	0
NGS2015032D	0	0	0	0	0	0	0	0	1	0	0
NGS2015032E	0	0	0	0	0	0	0	0	1	0	0
NGS2015032H	0	0	0	0	0	0	0	0	1	0	0
NGS2015033D	0	0	0	0	0	0	0	0	1	0	0
NGS2015033G	0	0	0	0	0	0	0	0	1	0	0
NGS2015034A	0	0	0	0	0	0	0	0	1	0	0
NGS2015034H	0	0	0	0	0	0	0	0	1	0	0
NGS2015035A	0	0	0	0	1	0	0	0	0	0	0
NGS2015035C	0	0	0	0	1	0	0	0	0	0	0
NGS2015035H	0	0	0	0	0	0	0	0	1	0	0
NGS2015037E	0	0	0	1	0	0	0	0	0	0	0
NGS2015037H	0	0	0	1	0	0	0	0	0	0	0
NGS2015038B	0	0	0	0	0	1	0	0	0	0	0
NGS2015038C	0	0	0	0	0	1	0	0	0	0	0
NGS2015038G	0	0	0	0	1	0	0	0	0	0	0
NGS2015038H	0	0	0	0	0	0	0	0	1	0	0
NGS2015041E	0	0	0	0	0	0	1	0	0	0	0
NGS2015041H	0	0	0	0	0	0	0	1	0	0	0

## Sheet: fourth sheet
The summary of cancer types and count in FC & lMC.
	UTER	CER	OVA	PROSTATE	LIVER	LUNG	BREAST	GASTRIC	OTHER	NASOPHARYNGEAL	COLORECTAL	Total
Cancer Family =1	0	0	0	13	63	56	47	24	117	12	62	394
Cancer Family >=2	9	23	2	12	50	31	25	17	82	14	33	298
