# Supplementary material for: Cancer carrier screening in the general population using whole‐genome sequencing
Source: Cancer Med. 2022 Jul 21;12(2):1972–83. doi: 10.1002/cam4.5034 (PMC9883534; doi:10.1002/cam4.5034)
Supplement: Supplementary file 5 — Table S5 [file CAM4-12-1972-s008.xlsx]

## Sheet: Table S5
Table S5. Details of variants with ClinVar P/LP in coding areas of 724 cancer-related genes. *These variants were excluded removed when calculating carrier frequency.
GeneName	G38_Chr	G38_POS	REF_seq	ALT_seq	DBSNP153_RS_NO	mRNA	Protein	case_count_1491	nMC_966	1MC_394	FC_131	GenomAD_V3_G38	Clinvar_20210619	CADD_V16_G38	revel_score	Intron	Exon	AnnoType	Consequence	ConsDetail	TCGA_Count	TCGA_Data_Type	LEGACY_MUTATION_ID
JAK2	chr9	5073770	G	T	NULL	c.2343G>T	p.Val617Phe	1	NULL	NULL	1	0.000363606	Pathogenic	28.8	0.881	NA	14/25	CodingTranscript	NON_SYNONYMOUS	missense	3	TARGET-AML,TCGA-LAML,TCGA-LIHC	COSM12600
JAK3	chr19	17839567	G	A	rs267605358	c.1451G>A	p.Arg451*	1	1	NULL	NULL	6.98627e-06	Pathogenic	36	NULL	NA	10/24	CodingTranscript	STOP_GAINED	stop_gained	NULL	NULL	COSM9751694
JAK3	chr19	17843778	G	A	rs761583890	c.407G>A	p.Arg103Cys	1	NULL	1	NULL	6.98978e-06	Likely_pathogenic	32	0.743	NA	3/24	CodingTranscript	NON_SYNONYMOUS	splice,missense	1	TCGA-LGG	COSM5735184
GJB2*	chr13	20189070	G	GCGTT	rs773528125	c.761G>GCGTT	p.A171ERX	3	2	1	NULL	2.79174e-05	Pathogenic/Likely_pathogenic	23.8	NULL	NA	2/2	CodingTranscript	FRAME_SHIFT	frameshift	NULL	NULL	NULL
GJB2*	chr13	20189281	CAT	C	rs111033204	c.549CAT>C	p.H100X	5	4	1	NULL	2.79131e-05	Pathogenic	29	NULL	NA	2/2	CodingTranscript	FRAME_SHIFT	frameshift	NULL	NULL	NULL
GJB2*	chr13	20189346	AG	A	rs80338943	c.485AG>A	p.L79X	19	13	5	1	0.000209351	Pathogenic	32	NULL	NA	2/2	CodingTranscript	FRAME_SHIFT	frameshift	NULL	NULL	COSM2265391
GJB2*	chr13	20189473	C	T	NULL	c.359C>T	p.Val37Ile	244	155	66	23	0.00346137	Pathogenic	21.7	0.656	NA	2/2	CodingTranscript	NON_SYNONYMOUS	missense	NULL	NULL	NULL
GJB2*	chr13	20189547	C	A	rs1801002	c.285C>A	p.Gly12Val	1	NULL	1	NULL	2.82865e-05	Pathogenic/Likely_pathogenic	24.6	0.952	NA	2/2	CodingTranscript	NON_SYNONYMOUS	missense	NULL	NULL	NULL
LZTR1	chr22	20982391	C	CG	NULL	c.379C>CG	p.T7TX	1	NULL	NULL	1	3.48987e-05	Likely_pathogenic	23.6	NULL	NA	1/21	CodingTranscript	FRAME_SHIFT	frameshift	1	TCGA-UCEC	COSM8625671
LZTR1	chr22	20982391	CG	C	rs587777613	c.380CG>C	p.T7X	1	NULL	1	NULL	1.39595e-05	Pathogenic	0.265	NULL	NA	1/21	CodingTranscript	FRAME_SHIFT	frameshift	NULL	NULL	COSM7340675
LZTR1	chr22	20993712	G	A	rs770933647	c.1670G>A	p.Trp437*	1	1	NULL	NULL	6.97691e-06	Pathogenic	43	NULL	NA	12/21	CodingTranscript	STOP_GAINED	stop_gained	1	TCGA-LIHC	COSM8422913
DNMT3A	chr2	25234374	G	A	rs377577594	c.2982G>A	p.Arg882Cys	1	1	NULL	NULL	0.000167642	Pathogenic	32	0.89	NA	23/23	CodingTranscript	NON_SYNONYMOUS	missense	2	TCGA-LAML,TCGA-LUAD	COSM53042
HERC2	chr15	28234162	G	A	rs575492335	c.4235G>A	p.Arg1376*	1	NULL	NULL	1	0.00164188	Likely_pathogenic	37	NULL	NA	27/93	CodingTranscript	STOP_GAINED	stop_gained	NULL	NULL	COSM5427069
WRN	chr8	31065057	TAA	T	rs776785728	c.748TAA>T	p.K167X	3	3	NULL	NULL	2.09407e-05	Pathogenic	26.3	NULL	NA	5/35	CodingTranscript	FRAME_SHIFT	frameshift	NULL	NULL	NULL
BRCA2	chr13	32363211	C	T	rs80359035	c.8242C>T	p.Ser2670Leu	1	NULL	1	NULL	6.99076e-06	Pathogenic/Likely_pathogenic	27.3	0.86	NA	18/27	CodingTranscript	NON_SYNONYMOUS	missense	1	TCGA-READ	COSM3417531
ASXL1	chr20	32434638	A	AG	NULL	c.2372A>AG	p.-642X	3	NULL	1	2	0.00067062	Pathogenic/Likely_pathogenic	29.3	NULL	NA	13/13	CodingTranscript	FRAME_SHIFT	frameshift	1	TCGA-CESC,TCGA-COAD,TCGA-LUSC,TCGA-THYM,TCGA-UCEC	COSM34210
RAD51D	chr17	35107439	T	TTA	rs753862052	c.531T>TTA	p.K111IX	4	2	2	NULL	6.98412e-06	Pathogenic/Likely_pathogenic	26.6	NULL	NA	4/10	CodingTranscript	FRAME_SHIFT	frameshift	NULL	NULL	NULL
LIFR	chr5	38484782	G	A	rs1436005137	c.2747G>A	p.Arg862*	1	1	NULL	NULL	6.98373e-06	Pathogenic	38	NULL	NA	18/20	CodingTranscript	STOP_GAINED	stop_gained	2	TCGA-BLCA,TCGA-STAD	COSM420704
BUB1B	chr15	40202608	C	T	rs767213728	c.1843C>T	p.Arg550*	1	1	NULL	NULL	2.09474e-05	Pathogenic	35	NULL	NA	14/23	CodingTranscript	STOP_GAINED	stop_gained	1	TCGA-HNSC	COSM8345283
U2AF1	chr21	43094667	T	G	rs371246226	c.563T>G	p.Gln157Pro	1	NULL	NULL	1	4.82796e-05	Likely_pathogenic	26.2	0.555	NA	6/8	CodingTranscript	NON_SYNONYMOUS	missense	NULL	NULL	COSM211534
MPL	chr1	43338633	C	T	rs763568293	c.304C>T	p.Arg102Cys	1	1	NULL	NULL	6.28351e-05	Pathogenic	26.2	0.529	NA	3/12	CodingTranscript	NON_SYNONYMOUS	missense	3	TCGA-COAD,TCGA-LGG,TCGA-UCEC	COSM5178494
EXT2	chr11	44124908	A	G	rs745738318	c.1018A>G	p.Asn321Ser	1	1	NULL	NULL	6.98851e-06	Pathogenic	22.2	0.495	NA	5/14	CodingTranscript	NON_SYNONYMOUS	missense	NULL	NULL	NULL
MUTYH	chr1	45332242	C	T	rs730881833	c.982C>T	p.Gly283Glu	1	1	NULL	NULL	1.39585e-05	Pathogenic/Likely_pathogenic	26.2	0.98	NA	10/16	CodingTranscript	NON_SYNONYMOUS	missense	NULL	NULL	NULL
MUTYH	chr1	45332445	C	T	rs140342925	c.859C>T	p.Arg242His	1	1	NULL	NULL	8.37252e-05	Pathogenic/Likely_pathogenic	25.8	0.927	NA	9/16	CodingTranscript	NON_SYNONYMOUS	missense	1	TCGA-LUSC	COSM681164
MUTYH	chr1	45332955	C	T	rs762307622	c.592C>T	p.Trp153*	3	2	1	NULL	2.09439e-05	Pathogenic/Likely_pathogenic	38	NULL	NA	6/16	CodingTranscript	STOP_GAINED	stop_gained	NULL	NULL	NULL
MUTYH	chr1	45333472	G	A	rs138775799	c.414G>A	p.Arg94*	1	1	NULL	NULL	3.48977e-05	Pathogenic	36	NULL	NA	3/16	CodingTranscript	STOP_GAINED	stop_gained	1	TCGA-READ	COSM290186
MUTYH	chr1	45334493	G	A	rs587780088	c.189G>A	p.Arg19*	1	1	NULL	NULL	6.98188e-06	Pathogenic	36	NULL	NA	2/16	CodingTranscript	STOP_GAINED	stop_gained	NULL	NULL	COSM5969454
STIL	chr1	47282367	C	G	rs369348360	c.1374C>G	p.Ser409Thr	1	1	NULL	NULL	2.09503e-05	Likely_pathogenic	24.3	0.086	NA	11/17	CodingTranscript	NON_SYNONYMOUS	missense	NULL	NULL	NULL
MSH6	chr2	47803473	C	T	NULL	c.3378C>T	p.Arg1076Cys	1	NULL	1	NULL	2.09544e-05	Likely_pathogenic	28.1	0.849	NA	5/10	CodingTranscript	NON_SYNONYMOUS	missense	1	TCGA-UCEC	COSM6715816
DCC	chr18	53339808	G	A	rs775565634	c.2876G>A	p.Val754Met	3	2	1	NULL	7.68457e-05	Pathogenic	22.3	0.117	NA	15/29	CodingTranscript	NON_SYNONYMOUS	missense	1	TCGA-LUSC	COSM5364557
RAD51C	chr17	58695174	G	GA	rs730881940	c.460G>GA	p.G130GX	1	NULL	NULL	1	1.39653e-05	Pathogenic	33	NULL	NA	2/9	CodingTranscript	FRAME_SHIFT	frameshift	NULL	NULL	NULL
SBDS	chr7	66993288	C	T	rs201070132	c.572C>T	p.Val130Met	1	1	NULL	NULL	9.07618e-05	Likely_pathogenic	23	0.63	NA	3/5	CodingTranscript	NON_SYNONYMOUS	missense	NULL	NULL	NULL
SBDS	chr7	66994286	T	A	rs120074160	c.368T>A	p.Lys62*	1	1	NULL	NULL	0.00100507	Pathogenic/Likely_pathogenic	45	NULL	NA	2/5	CodingTranscript	STOP_GAINED	stop_gained	NULL	NULL	NULL
AR	chrX	67545306	T	TTGC	NULL	c.1271T>TTGC	p.L54LL	1	NULL	NULL	1	0.000128238	Pathogenic	16.94	NULL	NA	1/8	CodingTranscript	INFRAME	inframe_insertion	NULL	NULL	COSM5064818
TCIRG1	chr11	68047480	G	A	NULL	c.1321G>A	p.Gly405Arg	3	2	1	NULL	0.000202426	Pathogenic/Likely_pathogenic	32	0.923	NA	11/20	CodingTranscript	NON_SYNONYMOUS	missense	NULL	NULL	NULL
PRF1	chr10	70600743	G	A	rs200430442	c.321G>A	p.Arg54Cys	1	NULL	1	NULL	2.09281e-05	Pathogenic/Likely_pathogenic	15.21	0.545	NA	2/3	CodingTranscript	NON_SYNONYMOUS	missense	NULL	NULL	NULL
RNF213	chr17	80385145	G	A	rs112735431	c.14572G>A	p.Arg4810Lys	2	2	NULL	NULL	0.000223308	Pathogenic	7.439	0.071	NA	60/68	CodingTranscript	NON_SYNONYMOUS	missense	NULL	NULL	NULL
FANCI	chr15	89290231	C	T	rs551399966	c.1926C>T	p.Arg614*	1	1	NULL	NULL	1.39626e-05	Pathogenic	44	NULL	NA	19/38	CodingTranscript	STOP_GAINED	stop_gained	1	TCGA-LUAD	COSM7736179
FANCA	chr16	89795921	TGTGA	T	rs772359099	c.1018TGTGA>T	p.TH329X	1	1	NULL	NULL	3.48957e-05	Pathogenic	26	NULL	NA	11/43	CodingTranscript	FRAME_SHIFT	frameshift	NULL	NULL	NULL
BLM	chr15	90760908	G	GA	NULL	c.1653G>GA	p.G512GX	1	1	NULL	NULL	4.9599e-05	Pathogenic/Likely_pathogenic	24	NULL	NA	7/22	CodingTranscript	FRAME_SHIFT	frameshift	NULL	NULL	COSM1375442
SERPINA1	chr14	94383051	G	A	NULL	c.760G>A	p.Arg63Cys	1	1	NULL	NULL	0.00151399	Pathogenic/Likely_pathogenic	25.9	0.694	NA	4/7	CodingTranscript	NON_SYNONYMOUS	missense	1	TCGA-UCEC	COSM959169
CYP2C8	chr10	95067213	GT	G	rs72558196	c.570GT>G	p.T159X	4	3	1	NULL	4.1893e-05	Pathogenic	24.8	NULL	NA	3/9	CodingTranscript	FRAME_SHIFT	frameshift	NULL	NULL	NULL
SLC25A13*	chr7	96189371	TCATA	T	rs80338720	c.1043TCATA>T	p.RM284X	23	15	6	2	0.00014656	Pathogenic	32	NULL	NA	9/18	CodingTranscript	FRAME_SHIFT	frameshift	NULL	NULL	NULL
ERCC5	chr13	102861621	C	T	rs121434572	c.2210C>T	p.Arg263*	1	1	NULL	NULL	6.98422e-06	Pathogenic	38	NULL	NA	7/15	CodingTranscript	STOP_GAINED	stop_gained	NULL	NULL	NULL
ERCC5	chr13	102866725	G	A	rs899478069	c.3836G>A	p.Gly805Arg	1	1	NULL	NULL	6.97506e-06	Pathogenic	27.4	0.863	NA	11/15	CodingTranscript	NON_SYNONYMOUS	missense	NULL	NULL	NULL
ATM	chr11	108250804	C	T	rs587779815	c.1724C>T	p.Arg447*	1	1	NULL	NULL	1.39899e-05	Pathogenic/Likely_pathogenic	36	NULL	NA	10/63	CodingTranscript	STOP_GAINED	stop_gained	NULL	NULL	COSM3733239
ATM	chr11	108250866	CAA	C	rs587781347	c.1787CAA>C	p.K468X	2	1	1	NULL	3.4924e-05	Pathogenic/Likely_pathogenic	25.4	NULL	NA	10/63	CodingTranscript	FRAME_SHIFT	frameshift	NULL	NULL	COSM758338
BCORL1	chrX	130025094	C	T	rs1464137864	c.3837C>T	p.Arg1265Cys	1	NULL	1	NULL	9.47733e-06	Likely_pathogenic	23.5	0.158	NA	6/12	CodingTranscript	NON_SYNONYMOUS	missense	NULL	NULL	COSM2725674
NOTCH1	chr9	136518230	C	T	rs1290954710	c.1162C>T	p.Asp388Asn	1	1	NULL	NULL	6.97866e-06	Likely_pathogenic	23.4	0.439	NA	7/34	CodingTranscript	NON_SYNONYMOUS	missense	NULL	NULL	NULL
PRSS1	chr7	142751919	C	T	NULL	c.352C>T	p.Arg116Cys	3	2	1	NULL	2.09509e-05	Pathogenic/Likely_pathogenic	19.02	0.597	NA	3/5	CodingTranscript	NON_SYNONYMOUS	missense	NULL	NULL	NULL
GBA	chr1	155235727	C	G	NULL	c.1575C>G	p.Asp448His	1	1	NULL	NULL	0.000195662	Pathogenic/Likely_pathogenic	23.3	0.738	NA	10/12	CodingTranscript	NON_SYNONYMOUS	missense	1	TCGA-READ	COSM3418116
ABCB11	chr2	168971992	A	G	rs752043324	c.1620A>G	p.Ile498Thr	8	3	4	1	1.39733e-05	Likely_pathogenic	27.4	0.925	NA	14/28	CodingTranscript	NON_SYNONYMOUS	missense	NULL	NULL	NULL
DIS3L2	chr2	232334380	C	T	rs773260717	c.2446C>T	p.Arg724*	1	1	NULL	NULL	1.39563e-05	Pathogenic	37	NULL	NA	18/21	CodingTranscript	STOP_GAINED	stop_gained	1	CPTAC-2	NULL
