# Supplementary material for: Cancer carrier screening in the general population using whole‐genome sequencing
Source: Cancer Med. 2022 Jul 21;12(2):1972–83. doi: 10.1002/cam4.5034 (PMC9883534; doi:10.1002/cam4.5034)
Supplement: Supplementary file 6 — Table S6 [file CAM4-12-1972-s007.xlsx]

## Sheet: Table S6
Table S6. Details of variants with no ClinVar data and CADD score ≥30 in coding areas of 724 cancer-related genes.
GeneName	G38_Chr	G38_POS	REF_seq	ALT_seq	DBSNP153_RS_NO	mRNA	Protein	case_count_1491	nMC_966	1MC_394	FC_131	GenomAD_V3_G38	Clinvar_20210619	CADD_V16_G38	revel_score	Intron	Exon	AnnoType	Consequence	ConsDetail	TCGA_Count	TCGA_Data_Type	LEGACY_MUTATION_ID
KDM5A	chr12	307915	G	A	rs373321785	c.3832G>A	p.Arg1157Cys	1	1	NULL	NULL	2.7933e-05	NULL	32	0.632	NA	23/28	CodingTranscript	NON_SYNONYMOUS	missense	NULL	NULL	NULL
KDM5A	chr12	366038	G	A	rs200673994	c.796G>A	p.Arg145Cys	1	NULL	1	NULL	4.88602e-05	NULL	31	0.4	NA	4/28	CodingTranscript	NON_SYNONYMOUS	missense	1	TCGA-GBM	COSM7465518
ZNF721	chr4	441760	T	A	rs782143223	c.2901T>A	p.Arg903*	1	1	NULL	NULL	6.97963e-06	NULL	35	NULL	NA	3/3	CodingTranscript	STOP_GAINED	stop_gained	NULL	NULL	NULL
CREB3L3	chr19	4168360	C	T	rs201933439	c.871C>T	p.Arg242*	1	NULL	NULL	1	4.8973e-05	NULL	37	NULL	NA	6/10	CodingTranscript	STOP_GAINED	stop_gained	NULL	NULL	NULL
CREB3L3	chr19	4171757	C	T	rs559298453	c.1321C>T	p.Arg392*	1	1	NULL	NULL	2.09456e-05	NULL	34	NULL	NA	10/10	CodingTranscript	STOP_GAINED	stop_gained	NULL	NULL	COSM4581077
USP6	chr17	5144792	C	T	rs772945644	c.4151C>T	p.Arg641*	1	1	NULL	NULL	2.09494e-05	NULL	36	NULL	NA	26/38	CodingTranscript	STOP_GAINED	stop_gained	NULL	NULL	COSM4739934
RBFOX1	chr16	5239977	G	T	rs1472046975	c.163G>T	p.Glu31*	2	1	1	NULL	6.63785e-05	NULL	35	NULL	NA	1/3	CodingTranscript	STOP_GAINED	stop_gained	NULL	NULL	COSN24295265
CD70	chr19	6583357	C	T	rs1158745649	c.707C>T	p.Trp190*	1	NULL	1	NULL	6.98363e-06	NULL	35	NULL	NA	4/4	CodingTranscript	STOP_GAINED	stop_gained	NULL	NULL	NULL
CHD4	chr12	6591725	T	A	rs1369778252	c.3446T>A	p.Glu1064Val	1	NULL	1	NULL	6.97817e-06	NULL	33	0.449	NA	21/40	CodingTranscript	NON_SYNONYMOUS	missense	NULL	NULL	NULL
CHD4	chr12	6591726	C	A	rs1436254365	c.3445C>A	p.Glu1064*	1	NULL	1	NULL	6.97632e-06	NULL	38	NULL	NA	21/40	CodingTranscript	STOP_GAINED	stop_gained	NULL	NULL	NULL
PTPRD	chr9	8504333	G	A	rs754609275	c.2294G>A	p.Arg584Cys	1	NULL	NULL	1	1.39595e-05	NULL	32	0.553	NA	20/43	CodingTranscript	NON_SYNONYMOUS	missense	NULL	NULL	COSM4993415
PTPRD	chr9	8504386	G	A	rs761072779	c.2241G>A	p.Pro566Leu	2	2	NULL	NULL	6.98188e-06	NULL	32	0.597	NA	20/43	CodingTranscript	NON_SYNONYMOUS	missense	NULL	NULL	NULL
RGL3	chr19	11417023	G	A	rs769048609	c.234G>A	p.Arg62*	1	1	NULL	NULL	6.2843e-05	NULL	37	NULL	NA	3/19	CodingTranscript	STOP_GAINED	stop_gained	1	TCGA-LUSC	COSM2814464
CACNA1A	chr19	13506116	G	A	rs780987148	c.345G>A	p.Arg37Trp	1	NULL	NULL	1	6.97963e-06	NULL	31	0.417	NA	1/48	CodingTranscript	NON_SYNONYMOUS	missense	NULL	NULL	NULL
XPC	chr3	14148641	G	A	rs746768609	c.2556G>A	p.Arg781Cys	1	1	NULL	NULL	1.3956e-05	NULL	32	0.41	NA	13/16	CodingTranscript	NON_SYNONYMOUS	missense	NULL	NULL	NULL
XPC	chr3	14167204	G	A	rs1431381385	c.801G>A	p.Arg196Cys	1	1	NULL	NULL	1.39745e-05	NULL	32	0.44	NA	5/16	CodingTranscript	NON_SYNONYMOUS	missense	NULL	NULL	COSM9127528
DNAJB1	chr19	14516032	G	A	rs758885471	c.1002G>A	p.Arg311Cys	3	3	NULL	NULL	4.88677e-05	NULL	32	0.362	NA	3/3	CodingTranscript	NON_SYNONYMOUS	missense	NULL	NULL	COSM6962352
NCOR1	chr17	16048845	C	G	rs757521894	c.6794C>G	p.Arg2179Thr	2	NULL	2	NULL	6.97924e-06	NULL	33	0.285	NA	41/46	CodingTranscript	NON_SYNONYMOUS	splice,missense	NULL	NULL	NULL
EPHA2	chr1	16130227	G	A	rs778989600	c.2823G>A	p.Arg890Cys	1	1	NULL	NULL	6.97798e-06	NULL	31	0.418	NA	15/17	CodingTranscript	NON_SYNONYMOUS	splice,missense	NULL	NULL	COSM6654946
PIK3R2	chr19	18162215	A	AC	rs1339710394	c.1515A>AC	p.-305X	1	1	NULL	NULL	6.99428e-06	NULL	32	NULL	NA	8/16	CodingTranscript	FRAME_SHIFT	frameshift	NULL	NULL	NULL
CLTCL1	chr22	19208159	G	A	rs782638983	c.3668G>A	p.Gln1199*	1	1	NULL	NULL	2.79209e-05	NULL	42	NULL	NA	22/33	CodingTranscript	STOP_GAINED	stop_gained	NULL	NULL	NULL
CRNKL1	chr20	20038392	C	T	rs200745538	c.2119C>T	p.Arg696Gln	6	3	3	NULL	6.28378e-05	NULL	31	0.593	NA	13/15	CodingTranscript	NON_SYNONYMOUS	missense	NULL	NULL	NULL
CRNKL1	chr20	20038435	A	G	rs371482244	c.2076A>G	p.Tyr682His	6	3	1	2	6.98041e-06	NULL	31	0.684	NA	13/15	CodingTranscript	NON_SYNONYMOUS	missense	NULL	NULL	NULL
CRNKL1	chr20	20040759	A	C	rs773931500	c.1747A>C	p.Phe572Cys	1	NULL	1	NULL	6.97876e-06	NULL	31	0.624	NA	11/15	CodingTranscript	NON_SYNONYMOUS	missense	NULL	NULL	NULL
DGCR8	chr22	20106690	G	A	rs143256550	c.2417G>A	p.Arg663His	1	NULL	1	NULL	7.67267e-05	NULL	33	0.582	NA	11/14	CodingTranscript	NON_SYNONYMOUS	missense	1	TCGA-COAD	COSM2892726
CHD8	chr14	21407029	G	A	rs776713016	c.3044G>A	p.Arg912Cys	1	NULL	1	NULL	1.39655e-05	NULL	32	0.847	NA	14/38	CodingTranscript	NON_SYNONYMOUS	missense	NULL	NULL	NULL
HSPG2	chr1	21838885	G	A	rs755855793	c.10170G>A	p.Arg3364Cys	1	1	NULL	NULL	3.4885e-05	NULL	30	0.285	NA	74/97	CodingTranscript	NON_SYNONYMOUS	missense	NULL	NULL	NULL
HSPG2	chr1	21884821	G	A	rs545346795	c.1533G>A	p.Arg485Trp	1	1	NULL	NULL	5.5823e-05	NULL	32	0.422	NA	12/97	CodingTranscript	NON_SYNONYMOUS	missense	NULL	NULL	COSM1285446
ZNF208	chr19	21972768	T	A	rs370724361	c.2415T>A	p.Lys756*	3	3	NULL	NULL	8.37837e-05	NULL	34	NULL	NA	4/4	CodingTranscript	STOP_GAINED	stop_gained	NULL	NULL	NULL
ZNF208	chr19	21972922	C	T	rs748749349	c.2261C>T	p.Trp704*	1	1	NULL	NULL	1.40349e-05	NULL	33	NULL	NA	4/4	CodingTranscript	STOP_GAINED	stop_gained	NULL	NULL	NULL
PRDM9	chr5	23527500	T	A	NULL	c.2594T>A	p.Tyr804*	1	1	NULL	NULL	1.20192e-05	NULL	33	NULL	NA	11/11	CodingTranscript	STOP_GAINED	stop_gained	1	CPTAC-3	NULL
SUSD2	chr22	24185179	C	T	rs766869617	c.1129C>T	p.Arg290*	1	NULL	1	NULL	1.39604e-05	NULL	36	NULL	NA	6/15	CodingTranscript	STOP_GAINED	stop_gained	NULL	NULL	NULL
PARP4	chr13	24434976	G	A	NULL	c.4271G>A	p.Gln1389*	1	1	NULL	NULL	6.9809e-06	NULL	36	NULL	NA	31/34	CodingTranscript	STOP_GAINED	stop_gained	NULL	NULL	NULL
PARP4	chr13	24452521	G	A	rs201826952	c.3005G>A	p.Arg967*	1	NULL	1	NULL	6.97934e-06	NULL	36	NULL	NA	24/34	CodingTranscript	STOP_GAINED	stop_gained	NULL	NULL	NULL
DNMT3A	chr2	25239215	A	G	rs74708853	c.2661A>G	p.Ser775Pro	1	1	NULL	NULL	6.9772e-06	NULL	32	0.847	NA	20/23	CodingTranscript	NON_SYNONYMOUS	splice,missense	NULL	NULL	NULL
ARID1A	chr1	26774972	T	G	NULL	c.5116T>G	p.Ile1582Ser	1	1	NULL	NULL	2.46585e-05	NULL	32	0.325	NA	18/20	CodingTranscript	NON_SYNONYMOUS	missense	NULL	NULL	NULL
HOXA11	chr7	27184909	A	G	rs201762092	c.308A>G	p.Leu79Pro	7	6	1	NULL	4.18714e-05	NULL	32	0.601	NA	1/2	CodingTranscript	NON_SYNONYMOUS	missense	NULL	NULL	NULL
ZNF165	chr6	28085640	C	T	rs1382767642	c.716C>T	p.Gln54*	1	1	NULL	NULL	6.9771e-06	NULL	35	NULL	NA	2/4	CodingTranscript	STOP_GAINED	stop_gained	NULL	NULL	NULL
HERC2	chr15	28116674	G	A	rs374508718	c.13709G>A	p.Arg4534Cys	1	1	NULL	NULL	4.18877e-05	NULL	33	0.731	NA	88/93	CodingTranscript	NON_SYNONYMOUS	missense	NULL	NULL	NULL
ALK	chr2	29228956	A	C	rs868621829	c.3650A>C	p.Trp915Gly	3	3	NULL	NULL	0.00439797	NULL	32	0.837	NA	16/29	CodingTranscript	NON_SYNONYMOUS	missense	NULL	NULL	COSM6214528
PRR14	chr16	30651822	G	T	rs200148772	c.506G>T	p.Arg17Leu	3	1	1	1	6.98149e-06	NULL	30	0.2	NA	2/11	CodingTranscript	NON_SYNONYMOUS	missense	NULL	NULL	NULL
TGFBR2	chr3	30688414	C	T	rs769682815	c.1785C>T	p.Ser501Phe	1	1	NULL	NULL	6.97671e-06	NULL	31	0.858	NA	7/8	CodingTranscript	NON_SYNONYMOUS	missense	NULL	NULL	NULL
SCAF4	chr21	31671657	ATCTC	A	rs1439697334	c.3565ATCTC>A	p.RD1061X	1	NULL	1	NULL	1.39868e-05	NULL	33	NULL	NA	20/20	CodingTranscript	FRAME_SHIFT	frameshift	1	TCGA-STAD	NULL
DMD	chrX	31968514	C	T	rs1241182813	c.6646C>T	p.Glu2147Lys	1	1	NULL	NULL	1.89644e-05	NULL	32	0.17	NA	45/79	CodingTranscript	NON_SYNONYMOUS	splice,missense	NULL	NULL	COSM9698971
SUZ12	chr17	31998954	CAGAT	C	rs747796605	c.2401CAGAT>C	p.TD724X	1	NULL	1	NULL	5.58394e-05	NULL	33	NULL	NA	16/16	CodingTranscript	FRAME_SHIFT	frameshift	NULL	NULL	NULL
KIF5B	chr10	32018356	C	T	rs775521250	c.2857C>T	p.Arg800His	2	NULL	2	NULL	6.98275e-06	NULL	32	0.747	NA	22/26	CodingTranscript	NON_SYNONYMOUS	missense	NULL	NULL	NULL
PDS5B	chr13	32758096	G	T	rs1294188172	c.3252G>T	p.Trp1022Cys	1	1	NULL	NULL	0.000188581	NULL	32	0.733	NA	27/35	CodingTranscript	NON_SYNONYMOUS	missense	NULL	NULL	NULL
RHPN2	chr19	32999679	G	A	rs78615454	c.1168G>A	p.Gln378*	1	NULL	1	NULL	0	NULL	44	NULL	NA	10/15	CodingTranscript	STOP_GAINED	stop_gained	NULL	NULL	COSM1318333
NRP1	chr10	33202980	G	A	rs201038869	c.2301G>A	p.Pro592Leu	1	1	NULL	NULL	2.09348e-05	NULL	32	0.672	NA	12/18	CodingTranscript	NON_SYNONYMOUS	missense	NULL	NULL	NULL
CEBPA	chr19	33301361	T	C	rs1327638734	c.1204T>C	p.Lys352Glu	3	NULL	2	1	6.97564e-06	NULL	30	0.172	NA	1/1	CodingTranscript	NON_SYNONYMOUS	missense	NULL	NULL	NULL
NBEA	chr13	35628247	A	T	rs777733555	c.8150A>T	p.Glu2539Val	2	2	NULL	NULL	2.09374e-05	NULL	32	0.771	NA	49/58	CodingTranscript	NON_SYNONYMOUS	splice,missense	NULL	NULL	NULL
MYH9	chr22	36288915	G	A	rs201405521	c.4862G>A	p.Arg1528Trp	1	NULL	1	NULL	4.88574e-05	NULL	30	0.818	NA	33/41	CodingTranscript	NON_SYNONYMOUS	missense	NULL	NULL	COSM6719596
RRAGC	chr1	38839567	G	A	rs748679583	c.1363G>A	p.Arg396*	1	1	NULL	NULL	2.79326e-05	NULL	36	NULL	NA	7/7	CodingTranscript	STOP_GAINED	stop_gained	NULL	NULL	NULL
MACF1	chr1	39385435	T	G	rs774600785	c.7716T>G	p.Phe2555Cys	2	NULL	2	NULL	6.97993e-06	NULL	32	0.469	NA	51/93	CodingTranscript	NON_SYNONYMOUS	splice,missense	NULL	NULL	NULL
MACF1	chr1	39434472	G	A	rs529030117	c.11490G>A	p.Arg3813His	1	1	NULL	NULL	4.24767e-05	NULL	32	0.628	NA	63/93	CodingTranscript	NON_SYNONYMOUS	missense	NULL	NULL	COSM5053476
MACF1	chr1	39439340	G	A	rs200319787	c.12162G>A	p.Arg4037Gln	1	1	NULL	NULL	6.98744e-06	NULL	32	0.547	NA	67/93	CodingTranscript	NON_SYNONYMOUS	missense	NULL	NULL	COSM403907
MACF1	chr1	39479876	G	A	rs763118088	c.15825G>A	p.Arg5258His	1	1	NULL	NULL	2.09386e-05	NULL	32	0.429	NA	91/93	CodingTranscript	NON_SYNONYMOUS	missense	NULL	NULL	NULL
MACF1	chr1	39479909	G	A	rs183345423	c.15858G>A	p.Arg5269Gln	1	1	NULL	NULL	1.39608e-05	NULL	32	0.308	NA	91/93	CodingTranscript	NON_SYNONYMOUS	missense	NULL	NULL	NULL
MACF1	chr1	39485571	G	A	rs77696779	c.16122G>A	p.Arg5357Gln	20	14	3	3	0.000321234	NULL	32	0.298	NA	93/93	CodingTranscript	NON_SYNONYMOUS	missense	NULL	NULL	NULL
INO80	chr15	40984279	G	A	rs142469845	c.4420G>A	p.Ser1332Leu	7	4	3	NULL	0.000551314	NULL	30	0.592	NA	33/36	CodingTranscript	NON_SYNONYMOUS	missense	1	TCGA-UCEC	COSM252547
EP300	chr22	41168488	G	A	rs767689250	c.5133G>A	p.Arg1305His	1	1	NULL	NULL	1.39587e-05	NULL	32	0.728	NA	24/31	CodingTranscript	NON_SYNONYMOUS	missense	NULL	NULL	NULL
KAT6A	chr8	42048611	G	A	rs777086775	c.818G>A	p.Arg123Cys	1	1	NULL	NULL	6.98061e-06	NULL	31	0.451	NA	2/17	CodingTranscript	NON_SYNONYMOUS	missense	NULL	NULL	NULL
EML4	chr2	42288228	A	G	rs749772068	c.1386A>G	p.Asp375Gly	2	1	1	NULL	4.8897e-05	NULL	31	0.469	NA	11/23	CodingTranscript	NON_SYNONYMOUS	splice,missense	NULL	NULL	COSM7346342
EML4	chr2	42328969	G	A	rs202008623	c.2687G>A	p.Asp809Asn	1	1	NULL	NULL	1.39538e-05	NULL	32	0.398	NA	22/23	CodingTranscript	NON_SYNONYMOUS	missense	NULL	NULL	NULL
NKTR	chr3	42642562	C	T	rs977683138	c.4296C>T	p.Arg1370Trp	1	1	NULL	NULL	1.39589e-05	NULL	32	0.294	NA	14/17	CodingTranscript	NON_SYNONYMOUS	missense	1	TCGA-PRAD	COSM3673964
WNK4	chr17	42787363	G	A	rs543639943	c.1583G>A	p.Arg521His	2	NULL	2	NULL	5.58425e-05	NULL	31	0.623	NA	7/19	CodingTranscript	NON_SYNONYMOUS	missense	NULL	NULL	NULL
WNK4	chr17	42796017	CAG	C	rs748472131	c.3437CAG>C	p.Q1139X	4	2	2	NULL	2.79236e-05	NULL	33	NULL	NA	16/19	CodingTranscript	FRAME_SHIFT	frameshift	NULL	NULL	COSM6823141
WNK4	chr17	42796534	C	T	rs551175133	c.3706C>T	p.Arg1229Trp	1	1	NULL	NULL	1.39581e-05	NULL	31	0.443	NA	18/19	CodingTranscript	NON_SYNONYMOUS	missense	NULL	NULL	NULL
POLH	chr6	43605311	C	T	rs559497462	c.1361C>T	p.Arg356*	1	1	NULL	NULL	2.7956e-05	NULL	38	NULL	NA	9/11	CodingTranscript	STOP_GAINED	stop_gained	NULL	NULL	COSM6752101
HSP90AB1	chr6	44249834	G	T	rs201866283	c.728G>T	p.Gly172Cys	1	1	NULL	NULL	6.98539e-06	NULL	35	0.696	NA	4/12	CodingTranscript	NON_SYNONYMOUS	splice,missense	NULL	NULL	NULL
HSP90AB1	chr6	44251873	A	G	rs926205847	c.1665A>G	p.Tyr484Cys	1	1	NULL	NULL	6.97915e-06	NULL	31	0.638	NA	9/12	CodingTranscript	NON_SYNONYMOUS	missense	NULL	NULL	NULL
FBLN1	chr22	45533845	G	A	rs748672066	c.826G>A	p.Arg244Gln	1	1	NULL	NULL	6.97681e-06	NULL	32	0.668	NA	7/17	CodingTranscript	NON_SYNONYMOUS	missense	NULL	NULL	COSM6661487
FBLN1	chr22	45550600	G	A	rs373363678	c.1777G>A	p.Arg561His	1	1	NULL	NULL	4.88595e-05	NULL	30	0.698	NA	14/17	CodingTranscript	NON_SYNONYMOUS	missense	NULL	NULL	NULL
MCM3AP	chr21	46254813	G	A	rs1188599204	c.4219G>A	p.Gln1322*	1	NULL	1	NULL	6.97944e-06	NULL	43	NULL	NA	19/29	CodingTranscript	STOP_GAINED	stop_gained	NULL	NULL	NULL
EPAS1	chr2	46384628	G	T	rs1176986644	c.3091G>T	p.Asp861Tyr	1	1	NULL	NULL	6.97963e-06	NULL	32	0.474	NA	16/16	CodingTranscript	NON_SYNONYMOUS	missense	NULL	NULL	NULL
ARAF	chrX	47571413	G	GAGTT	rs764520676	c.1997G>GAGTT	p.E596ELX	3	1	2	NULL	9.44528e-06	NULL	33	NULL	NA	16/16	CodingTranscript	FRAME_SHIFT	frameshift	NULL	NULL	NULL
SMAD2	chr18	47869428	T	A	NULL	c.587T>A	p.Asp112Val	1	NULL	1	NULL	7.67307e-06	NULL	33	0.912	NA	4/11	CodingTranscript	NON_SYNONYMOUS	missense	NULL	NULL	NULL
COL7A1	chr3	48579500	G	A	rs201117625	c.5359G>A	p.Arg1751Trp	1	NULL	1	NULL	6.98324e-06	NULL	32	0.627	NA	59/118	CodingTranscript	NON_SYNONYMOUS	missense	1	TCGA-BLCA	COSM7633569
COL7A1	chr3	48586665	G	A	rs777235438	c.3409G>A	p.Arg1101Trp	1	1	NULL	NULL	6.97827e-06	NULL	32	0.578	NA	25/118	CodingTranscript	NON_SYNONYMOUS	missense	NULL	NULL	NULL
KMT2D	chr12	49041457	G	A	rs773708383	c.6313G>A	p.Arg2105Cys	1	1	NULL	NULL	1.39628e-05	NULL	30	0.494	NA	31/54	CodingTranscript	NON_SYNONYMOUS	missense	NULL	NULL	NULL
NPRL2	chr3	50348221	G	A	rs34059532	c.1274G>A	p.Arg279Trp	1	1	NULL	NULL	6.97905e-06	NULL	32	0.388	NA	9/11	CodingTranscript	NON_SYNONYMOUS	missense	NULL	NULL	NULL
NPRL2	chr3	50348707	G	A	rs751736902	c.1100G>A	p.Arg221Cys	2	1	1	NULL	6.98119e-06	NULL	31	0.346	NA	6/11	CodingTranscript	NON_SYNONYMOUS	missense	NULL	NULL	COSM5059832
FAM186A	chr12	50352589	G	A	rs76768594	c.4243G>A	p.Gln1415*	2	1	NULL	1	7.25531e-06	NULL	33	NULL	NA	4/8	CodingTranscript	STOP_GAINED	stop_gained	NULL	NULL	NULL
NIN	chr14	50771342	G	A	rs200952556	c.1299G>A	p.Arg370Trp	4	2	2	NULL	0.00013962	NULL	31	0.332	NA	10/30	CodingTranscript	NON_SYNONYMOUS	missense	NULL	NULL	NULL
EPS15	chr1	51421820	T	C	rs566661245	c.1176T>C	p.Glu360Gly	2	2	NULL	NULL	2.7917e-05	NULL	32	0.494	NA	13/25	CodingTranscript	NON_SYNONYMOUS	missense	NULL	NULL	NULL
MYO5A	chr15	52372204	G	A	rs779455603	c.2981G>A	p.Arg913Cys	1	NULL	1	NULL	2.09404e-05	NULL	32	0.62	NA	21/41	CodingTranscript	NON_SYNONYMOUS	missense	1	TCGA-UCEC	NULL
PBRM1	chr3	52634602	C	T	rs1389898698	c.1401C>T	p.Arg434Gln	1	1	NULL	NULL	6.98529e-06	NULL	33	0.145	NA	12/30	CodingTranscript	NON_SYNONYMOUS	splice,missense	NULL	NULL	COSM9629261
DCC	chr18	53178963	G	C	rs181040857	c.2036G>C	p.Glu474Gln	2	2	NULL	NULL	0.000118705	NULL	32	0.314	NA	9/29	CodingTranscript	NON_SYNONYMOUS	splice,missense	NULL	NULL	NULL
CACNA1D	chr3	53776901	G	A	rs769686869	c.4710G>A	p.Arg1531His	1	1	NULL	NULL	1.39587e-05	NULL	32	0.632	NA	38/49	CodingTranscript	NON_SYNONYMOUS	missense	1	TCGA-UCEC	COSM1047309
SOX17	chr8	54459954	G	A	rs768972880	c.1408G>A	p.Ala402Thr	3	1	1	1	1.39517e-05	NULL	31	0.792	NA	2/2	CodingTranscript	NON_SYNONYMOUS	missense	NULL	NULL	NULL
KDR	chr4	55097752	G	A	rs41469552	c.2826G>A	p.Arg842Cys	4	3	1	NULL	3.50739e-05	NULL	32	0.722	NA	18/30	CodingTranscript	NON_SYNONYMOUS	missense	NULL	NULL	COSM5609233
IL6ST	chr5	55947589	G	A	NULL	c.2154G>A	p.Ala614Val	1	1	NULL	NULL	1.23515e-05	NULL	32	0.179	NA	15/17	CodingTranscript	NON_SYNONYMOUS	splice,missense	NULL	NULL	NULL
PLAG1	chr8	56166266	G	A	rs764507623	c.1960G>A	p.Arg494Cys	1	1	NULL	NULL	6.97866e-06	NULL	32	0.291	NA	5/5	CodingTranscript	NON_SYNONYMOUS	missense	1	TCGA-UCEC	COSM1100656
PEG3	chr19	56824337	G	A	rs141346770	c.713G>A	p.Arg107*	1	1	NULL	NULL	2.79509e-05	NULL	35	NULL	NA	4/10	CodingTranscript	STOP_GAINED	stop_gained	3	CPTAC-2,TCGA-BRCA,TCGA-STAD	COSM3835915
PEG3	chr19	56824342	C	T	rs766477069	c.708C>T	p.Trp105*	2	2	NULL	NULL	6.98353e-06	NULL	36	NULL	NA	4/10	CodingTranscript	STOP_GAINED	stop_gained	NULL	NULL	NULL
CTNND1	chr11	57815939	G	T	rs752894716	c.3369G>T	p.Glu945*	1	1	NULL	NULL	6.981e-06	NULL	39	NULL	NA	20/21	CodingTranscript	STOP_GAINED	stop_gained	NULL	NULL	NULL
FANCL	chr2	58165739	G	A	rs769425665	c.728G>A	p.Arg231Cys	1	NULL	NULL	1	6.98285e-06	NULL	31	0.74	NA	8/14	CodingTranscript	NON_SYNONYMOUS	missense	1	TCGA-COAD	COSM3782218
RNF43	chr17	58360182	G	A	rs758235115	c.2875G>A	p.Arg307Trp	1	NULL	NULL	1	6.98178e-06	NULL	32	0.453	NA	7/9	CodingTranscript	NON_SYNONYMOUS	missense	NULL	NULL	COSM5417543
GNAS	chr20	58855051	C	T	rs1196320079	c.2338C>T	p.Arg596*	1	1	NULL	NULL	6.97467e-06	NULL	36	NULL	NA	1/13	CodingTranscript	STOP_GAINED	stop_gained	1	CPTAC-3	COSM6672220
LRIG3	chr12	58878874	G	C	rs765005441	c.2320G>C	p.Ala678Gly	3	1	1	1	2.09345e-05	NULL	33	0.753	NA	14/19	CodingTranscript	NON_SYNONYMOUS	missense	NULL	NULL	NULL
LRIG3	chr12	58887814	G	A	rs372234755	c.1353G>A	p.Arg356Trp	1	1	NULL	NULL	1.39622e-05	NULL	31	0.37	NA	8/19	CodingTranscript	NON_SYNONYMOUS	missense	2	TCGA-GBM,TCGA-SKCM	COSM8021893
PREX2	chr8	68044590	G	A	rs184081186	c.1220G>A	p.Ala315Thr	5	3	1	1	4.19199e-05	NULL	33	0.292	NA	8/40	CodingTranscript	NON_SYNONYMOUS	splice,missense	NULL	NULL	COSM6503483
PREX2	chr8	68192525	G	T	rs754115767	c.4881G>T	p.Arg1535Leu	1	1	NULL	NULL	6.97827e-06	NULL	35	0.859	NA	37/40	CodingTranscript	NON_SYNONYMOUS	splice,missense	NULL	NULL	NULL
CBWD3	chr9	68299053	G	A	rs782320470	c.1592G>A	p.Trp347*	1	1	NULL	NULL	7.00889e-06	NULL	38	NULL	NA	14/15	CodingTranscript	STOP_GAINED	stop_gained	NULL	NULL	NULL
PDPR	chr16	70153478	C	T	rs201013643	c.3097C>T	p.Arg714*	5	4	1	NULL	0.0011093	NULL	37	NULL	NA	18/19	CodingTranscript	STOP_GAINED	stop_gained	NULL	NULL	NULL
NUMA1	chr11	72017824	G	A	rs370294640	c.1314G>A	p.Arg328Trp	1	1	NULL	NULL	7.26765e-06	NULL	32	0.206	NA	13/27	CodingTranscript	NON_SYNONYMOUS	missense	NULL	NULL	NULL
INPPL1	chr11	72230856	G	A	rs1001989178	c.1462G>A	p.Glu420Lys	1	NULL	1	NULL	2.096e-05	NULL	31	0.78	NA	11/28	CodingTranscript	NON_SYNONYMOUS	missense	NULL	NULL	NULL
DIS3	chr13	72763600	T	C	rs562301195	c.2079T>C	p.Asn660Asp	7	1	5	1	2.79248e-05	NULL	31	0.471	NA	16/21	CodingTranscript	NON_SYNONYMOUS	missense	NULL	NULL	NULL
ZFHX3	chr16	72787819	G	A	rs767711596	c.12285G>A	p.Ser3486Phe	3	1	1	1	6.98597e-06	NULL	31	0.788	NA	18/18	CodingTranscript	NON_SYNONYMOUS	missense	NULL	NULL	NULL
ZFHX3	chr16	72959452	G	A	rs752231847	c.2522G>A	p.Arg232Cys	1	NULL	1	NULL	1.39513e-05	NULL	31	0.886	NA	10/18	CodingTranscript	NON_SYNONYMOUS	missense	1	TCGA-STAD	COSM1731928
GTF2I	chr7	74743502	AT	A	rs1231508034	c.2122AT>A	p.I578X	1	1	NULL	NULL	1.02716e-05	NULL	33	NULL	NA	20/35	CodingTranscript	FRAME_SHIFT	frameshift	NULL	NULL	NULL
KAT6B	chr10	74989094	C	T	rs142131679	c.3161C>T	p.Arg871Trp	1	1	NULL	NULL	5.58503e-05	NULL	31	0.763	NA	13/18	CodingTranscript	NON_SYNONYMOUS	missense	NULL	NULL	NULL
RNF213	chr17	80288325	C	T	rs1287175568	c.915C>T	p.Gln258*	1	1	NULL	NULL	6.98168e-06	NULL	34	NULL	NA	4/68	CodingTranscript	STOP_GAINED	stop_gained	NULL	NULL	NULL
RNF213	chr17	80351765	G	A	rs144870684	c.10408G>A	p.Arg3422Gln	5	2	2	1	2.09483e-05	NULL	31	0.446	NA	32/68	CodingTranscript	NON_SYNONYMOUS	missense	NULL	NULL	NULL
RNF213	chr17	80354166	G	A	rs754259945	c.10869G>A	p.Ala3576Thr	1	1	NULL	NULL	2.79092e-05	NULL	31	0.188	NA	35/68	CodingTranscript	NON_SYNONYMOUS	splice,missense	NULL	NULL	NULL
RNF213	chr17	80364441	G	A	rs565102144	c.11902G>A	p.Trp3920*	1	NULL	1	NULL	1.39579e-05	NULL	51	NULL	NA	42/68	CodingTranscript	STOP_GAINED	stop_gained	NULL	NULL	NULL
RNF213	chr17	80377790	G	GC	rs769981036	c.13682G>GC	p.-4513X	1	1	NULL	NULL	6.98032e-06	NULL	34	NULL	NA	54/68	CodingTranscript	FRAME_SHIFT	frameshift	NULL	NULL	NULL
HGF	chr7	81745022	G	A	rs202185530	c.951G>A	p.Arg242Trp	1	1	NULL	NULL	5.58558e-05	NULL	31	0.353	NA	6/18	CodingTranscript	NON_SYNONYMOUS	missense	2	CPTAC-3,TCGA-SARC	COSM8446246
HGF	chr7	81752243	G	A	rs777026877	c.729G>A	p.Arg168Trp	3	1	1	1	2.79443e-05	NULL	33	0.439	NA	5/18	CodingTranscript	NON_SYNONYMOUS	missense	NULL	NULL	NULL
PTPN13	chr4	86753039	C	A	rs768921368	c.3677C>A	p.Ser1066*	4	1	1	2	3.49152e-05	NULL	47	NULL	NA	20/48	CodingTranscript	STOP_GAINED	stop_gained	NULL	NULL	NULL
PTPN13	chr4	86766516	A	G	rs775144613	c.4823A>G	p.Gln1448Arg	9	7	2	NULL	3.4884e-05	NULL	34	0.419	NA	27/48	CodingTranscript	NON_SYNONYMOUS	splice,missense	NULL	NULL	COSM4938549
CNBD1	chr8	87286539	G	A	rs1190645586	c.961G>A	p.Glu304Lys	3	3	NULL	NULL	6.99976e-06	NULL	33	0.116	NA	8/11	CodingTranscript	NON_SYNONYMOUS	splice,missense	NULL	NULL	COSM2789917
ABCB1	chr7	87519381	G	A	rs200280095	c.3197G>A	p.Arg958Trp	1	1	NULL	NULL	6.98041e-06	NULL	32	0.636	NA	23/28	CodingTranscript	NON_SYNONYMOUS	missense	2	TCGA-GBM,TCGA-UCS	COSM2154823
FANCI	chr15	89285202	G	A	rs201641791	c.1891G>A	p.Arg602Gln	1	1	NULL	NULL	6.97915e-06	NULL	32	0.499	NA	18/38	CodingTranscript	NON_SYNONYMOUS	missense	NULL	NULL	COSM9536806
TRIM49C	chr11	90041220	G	A	rs763930578	c.1358G>A	p.Trp343*	1	NULL	1	NULL	7.44435e-06	NULL	33	NULL	NA	8/8	CodingTranscript	STOP_GAINED	stop_gained	NULL	NULL	NULL
FAM174B	chr15	92630287	G	A	rs200603218	c.702G>A	p.Arg135*	3	2	NULL	1	0.000153762	NULL	38	NULL	NA	2/3	CodingTranscript	STOP_GAINED	stop_gained	1	TCGA-UCEC	COSM966684
CHD2	chr15	92997085	G	A	rs1336901777	c.4300G>A	p.Glu1242Lys	1	1	NULL	NULL	0	NULL	32	0.69	NA	29/39	CodingTranscript	NON_SYNONYMOUS	missense	NULL	NULL	COSM9273104
WNK2	chr9	93317532	C	T	rs1259812378	c.6640C>T	p.Arg2214*	1	NULL	1	NULL	6.98071e-06	NULL	43	NULL	NA	29/30	CodingTranscript	STOP_GAINED	stop_gained	NULL	NULL	NULL
CYP2C8	chr10	95045951	C	A	rs78637571	c.915C>A	p.Glu274*	16	9	3	4	8.37685e-05	NULL	45	NULL	NA	6/9	CodingTranscript	STOP_GAINED	splice,stop_gained	NULL	NULL	NULL
SLC25A13	chr7	96184962	G	A	rs1484296612	c.1177G>A	p.Ser329Leu	1	1	NULL	NULL	6.97846e-06	NULL	32	0.702	NA	10/18	CodingTranscript	NON_SYNONYMOUS	missense	1	TCGA-UCEC	COSM1093388
PABPC1	chr8	100709671	C	A	rs142985461	c.2162C>A	p.Glu345*	38	27	7	4	0.00204112	NULL	40	NULL	NA	8/15	CodingTranscript	STOP_GAINED	stop_gained	NULL	NULL	COSM3734030
CUX1	chr7	102178530	G	A	rs782751181	c.943G>A	p.Arg308Gln	1	1	NULL	NULL	6.97788e-06	NULL	31	0.276	NA	11/24	CodingTranscript	NON_SYNONYMOUS	missense	NULL	NULL	NULL
CUX1	chr7	102205168	C	T	rs146486358	c.3181C>T	p.Ser1054Leu	23	15	5	3	0.000299978	NULL	32	0.286	NA	20/24	CodingTranscript	NON_SYNONYMOUS	splice,missense	NULL	NULL	NULL
CUX1	chr7	102280807	C	T	rs562399614	c.1794C>T	p.Arg590Trp	1	1	NULL	NULL	2.09442e-05	NULL	31	0.459	NA	20/23	CodingTranscript	NON_SYNONYMOUS	missense	NULL	NULL	COSM3083342
UBR5	chr8	102313908	G	A	rs1371172040	c.2510G>A	p.Arg635Trp	1	1	NULL	NULL	6.9811e-06	NULL	32	0.375	NA	16/59	CodingTranscript	NON_SYNONYMOUS	missense	NULL	NULL	COSM9203900
ERCC5	chr13	102852229	T	C	rs761224800	c.1623T>C	p.Phe67Ser	1	1	NULL	NULL	6.97681e-06	NULL	31	0.566	NA	2/15	CodingTranscript	NON_SYNONYMOUS	missense	NULL	NULL	NULL
TET2	chr4	105235253	C	G	rs1361758201	c.2171C>G	p.Tyr437*	1	NULL	NULL	1	6.97924e-06	NULL	33	NULL	NA	3/11	CodingTranscript	STOP_GAINED	stop_gained	NULL	NULL	NULL
PRDM1	chr6	106106498	A	G	rs201512476	c.2135A>G	p.Gln634Arg	1	1	NULL	NULL	2.79123e-05	NULL	33	0.219	NA	6/7	CodingTranscript	NON_SYNONYMOUS	splice,missense	NULL	NULL	NULL
PRDM1	chr6	106107044	G	A	rs368754839	c.2270G>A	p.Arg679His	2	NULL	1	1	8.37311e-05	NULL	30	0.578	NA	7/7	CodingTranscript	NON_SYNONYMOUS	missense	NULL	NULL	COSM4789025
RGPD3	chr2	106424531	G	A	rs200799525	c.3524G>A	p.Arg1146*	1	NULL	1	NULL	0.000141097	NULL	41	NULL	NA	20/23	CodingTranscript	STOP_GAINED	stop_gained	1	TCGA-LUAD	COSM2981493
RGPD3	chr2	106432992	C	T	rs558020493	c.2500C>T	p.Trp804*	1	1	NULL	NULL	7.11106e-06	NULL	36	NULL	NA	17/23	CodingTranscript	STOP_GAINED	stop_gained	NULL	NULL	NULL
RGPD3	chr2	106435172	G	A	rs993271513	c.1877G>A	p.Arg597*	1	1	NULL	NULL	0.000232634	NULL	37	NULL	NA	13/23	CodingTranscript	STOP_GAINED	stop_gained	NULL	NULL	NULL
RGPD3	chr2	106452304	C	T	rs1314397265	c.771C>T	p.Trp228*	3	3	NULL	NULL	8.25096e-06	NULL	36	NULL	NA	6/23	CodingTranscript	STOP_GAINED	stop_gained	NULL	NULL	NULL
RGPD3	chr2	106468248	G	T	rs753903388	c.129G>T	p.Ser14*	5	2	3	NULL	1.39534e-05	NULL	38	NULL	NA	1/23	CodingTranscript	STOP_GAINED	stop_gained	1	TCGA-BLCA	COSM7644472
PIK3CG	chr7	106905140	G	A	rs376453517	c.3372G>A	p.Arg1021His	3	1	2	NULL	4.19117e-05	NULL	31	0.804	NA	11/11	CodingTranscript	NON_SYNONYMOUS	missense	1	TCGA-COAD	COSM1447114
EIF3E	chr8	108228276	T	C	rs757120273	c.776T>C	p.Tyr238Cys	1	1	NULL	NULL	0	NULL	32	0.552	NA	7/13	CodingTranscript	NON_SYNONYMOUS	missense	NULL	NULL	NULL
EIF3E	chr8	108228324	AAAAC	A	rs762916048	c.724AAAAC>A	p.VF221X	1	1	NULL	NULL	1.39565e-05	NULL	32	NULL	NA	7/13	CodingTranscript	FRAME_SHIFT	frameshift	1	MMRF-COMMPASS,TCGA-STAD	NULL
RANBP2	chr2	108735538	C	G	rs1283722120	c.538C>G	p.Leu138Val	1	1	NULL	NULL	6.9808e-06	NULL	32	0.095	NA	5/29	CodingTranscript	NON_SYNONYMOUS	missense	NULL	NULL	NULL
RANBP2	chr2	108781377	A	T	rs766453973	c.8834A>T	p.Glu2903Val	2	1	NULL	1	2.09304e-05	NULL	31	0.209	NA	26/29	CodingTranscript	NON_SYNONYMOUS	missense	NULL	NULL	NULL
ENPEP	chr4	110520253	G	T	rs761368948	c.1956G>T	p.Trp538Cys	1	1	NULL	NULL	6.98636e-06	NULL	32	0.75	NA	10/20	CodingTranscript	NON_SYNONYMOUS	missense	NULL	NULL	NULL
ENPEP	chr4	110542826	G	A	rs147351196	c.2225G>A	p.Arg628His	1	1	NULL	NULL	2.79501e-05	NULL	31	0.428	NA	12/20	CodingTranscript	NON_SYNONYMOUS	missense	1	CPTAC-3	COSM4681007
ENPEP	chr4	110543034	G	A	rs142728357	c.2306G>A	p.Arg655His	6	3	2	1	6.99037e-05	NULL	32	0.582	NA	13/20	CodingTranscript	NON_SYNONYMOUS	missense	3	TCGA-LGG,TCGA-STAD,TCGA-UCEC	COSM4121367
ENPEP	chr4	110549528	G	T	rs182927441	c.2568G>T	p.Lys742Asn	3	2	1	NULL	8.38246e-05	NULL	31	0.15	NA	16/20	CodingTranscript	NON_SYNONYMOUS	splice,missense	NULL	NULL	COSM7209083
ENPEP	chr4	110553417	G	A	rs1276995394	c.2946G>A	p.Trp868*	2	2	NULL	NULL	6.985e-06	NULL	44	NULL	NA	18/20	CodingTranscript	STOP_GAINED	stop_gained	NULL	NULL	NULL
ENPEP	chr4	110553455	G	A	rs141205275	c.2984G>A	p.Arg881Lys	4	2	1	1	5.58979e-05	NULL	36	0.284	NA	18/20	CodingTranscript	NON_SYNONYMOUS	splice,missense	NULL	NULL	NULL
SH2B3	chr12	111446805	G	A	rs1398947274	c.1142G>A	p.Trp262*	1	1	NULL	NULL	6.98129e-06	NULL	35	NULL	NA	3/8	CodingTranscript	STOP_GAINED	stop_gained	NULL	NULL	NULL
SH2B3	chr12	111447498	G	A	rs765638241	c.1547G>A	p.Arg397Gln	1	1	NULL	NULL	2.10532e-05	NULL	31	0.42	NA	6/8	CodingTranscript	NON_SYNONYMOUS	missense	1	CPTAC-2	COSM3384031
SH2B3	chr12	111448271	G	A	rs148791142	c.2054G>A	p.Arg566Gln	2	1	1	NULL	0.000139614	NULL	32	0.474	NA	8/8	CodingTranscript	NON_SYNONYMOUS	missense	NULL	NULL	COSM6947187
TCF7L2	chr10	113165676	C	T	rs375657594	c.1863C>T	p.Arg505*	1	1	NULL	NULL	7.00378e-06	NULL	43	NULL	NA	14/14	CodingTranscript	STOP_GAINED	stop_gained	1	TCGA-UCEC	COSM6926890
ZBTB20	chr3	114380777	C	T	rs534728172	c.190C>T	p.Arg4Gln	4	3	NULL	1	2.09486e-05	NULL	32	0.075	NA	2/5	CodingTranscript	NON_SYNONYMOUS	splice,missense	NULL	NULL	COSM9551702
TBX3	chr12	114680973	G	A	rs751907473	c.953G>A	p.Pro188Leu	1	1	NULL	NULL	2.09567e-05	NULL	31	0.922	NA	2/8	CodingTranscript	NON_SYNONYMOUS	missense	NULL	NULL	NULL
TBX3	chr12	114681051	C	T	rs1565861840	c.875C>T	p.Arg162His	2	2	NULL	NULL	6.99898e-06	NULL	31	0.946	NA	2/8	CodingTranscript	NON_SYNONYMOUS	missense	NULL	NULL	NULL
TNC	chr9	115084269	G	A	rs753910681	c.2483G>A	p.Arg691Cys	1	NULL	1	NULL	1.39639e-05	NULL	32	0.469	NA	4/28	CodingTranscript	NON_SYNONYMOUS	missense	NULL	NULL	COSM1701577
HMBS	chr11	119093261	G	A	rs141200845	c.1215G>A	p.Arg355Gln	1	1	NULL	NULL	6.28299e-05	NULL	32	0.851	NA	14/14	CodingTranscript	NON_SYNONYMOUS	missense	NULL	NULL	NULL
ARHGEF12	chr11	120477304	G	A	rs573127917	c.3617G>A	p.Glu1151Lys	1	NULL	NULL	1	8.38176e-05	NULL	32	0.17	NA	35/41	CodingTranscript	NON_SYNONYMOUS	splice,missense	NULL	NULL	NULL
POLQ	chr3	121483499	G	A	rs150312701	c.5986G>A	p.Arg1953*	7	4	3	NULL	2.10884e-05	NULL	39	NULL	NA	18/30	CodingTranscript	STOP_GAINED	stop_gained	1	CPTAC-3	COSM1737662
POLQ	chr3	121489411	G	A	NULL	c.3649G>A	p.Gln1174*	1	1	NULL	NULL	6.98217e-06	NULL	33	NULL	NA	16/30	CodingTranscript	STOP_GAINED	stop_gained	NULL	NULL	NULL
SETD1B	chr12	121823331	A	AC	rs763997493	c.4820A>AC	p.-1584X	13	10	2	1	0.00149855	NULL	31	NULL	NA	12/17	CodingTranscript	FRAME_SHIFT	frameshift	NULL	NULL	NULL
NCOR2	chr12	124374413	C	A	rs757973745	c.2219C>A	p.Ala740Ser	1	1	NULL	NULL	6.97613e-06	NULL	33	0.009	NA	19/47	CodingTranscript	NON_SYNONYMOUS	splice,missense	NULL	NULL	NULL
FAT4	chr4	125316721	G	T	rs775027033	c.323G>T	p.Asp104Tyr	1	1	NULL	NULL	1.39599e-05	NULL	31	0.306	NA	1/17	CodingTranscript	NON_SYNONYMOUS	missense	NULL	NULL	NULL
FAT4	chr4	125316913	G	C	rs554549454	c.515G>C	p.Gly168Arg	2	2	NULL	NULL	1.39622e-05	NULL	32	0.571	NA	1/17	CodingTranscript	NON_SYNONYMOUS	missense	NULL	NULL	NULL
SPTAN1	chr9	128582737	G	A	rs376897533	c.1804G>A	p.Arg565His	1	NULL	NULL	1	1.39614e-05	NULL	31	0.577	NA	14/57	CodingTranscript	NON_SYNONYMOUS	missense	2	TCGA-READ,TCGA-UCEC	COSM1105653
SPTAN1	chr9	128632481	T	TTAAG	rs753053330	c.7120T>TTAAG	p.F2337FKX	2	1	1	NULL	6.97837e-06	NULL	34	NULL	NA	54/57	CodingTranscript	FRAME_SHIFT	frameshift	NULL	NULL	NULL
NUP214	chr9	131133209	G	A	rs749386554	c.975G>A	p.Pro277Pro	1	1	NULL	NULL	6.989e-06	NULL	33	NULL	NA	7/36	CodingTranscript	SPLICE_SITE	splice,synonymous	NULL	NULL	NULL
RALGDS	chr9	133106006	G	A	rs764611418	c.1550G>A	p.Arg510Trp	1	NULL	NULL	1	1.40601e-05	NULL	33	0.386	NA	9/18	CodingTranscript	NON_SYNONYMOUS	missense	NULL	NULL	NULL
SGK1	chr6	134172725	C	T	rs368296582	c.1482C>T	p.Arg295His	3	1	2	NULL	6.28299e-05	NULL	32	0.502	NA	9/14	CodingTranscript	NON_SYNONYMOUS	missense	NULL	NULL	NULL
COL5A1	chr9	134802993	A	G	rs766852875	c.3526A>G	p.Lys1038Glu	1	NULL	1	NULL	6.97691e-06	NULL	32	0.808	NA	39/66	CodingTranscript	NON_SYNONYMOUS	splice,missense	NULL	NULL	COSM9544682
COL5A1	chr9	134825863	G	T	rs368448060	c.5440G>T	p.Gly1676Trp	1	NULL	NULL	1	6.97885e-06	NULL	32	0.869	NA	63/66	CodingTranscript	NON_SYNONYMOUS	missense	NULL	NULL	NULL
BCLAF1	chr6	136261399	G	A	rs34541670	c.2876G>A	p.Arg875Cys	54	32	15	7	1.39841e-05	NULL	31	0.209	NA	12/13	CodingTranscript	NON_SYNONYMOUS	missense	NULL	NULL	COSM5061431
BCLAF1	chr6	136275895	G	A	rs372053178	c.1883G>A	p.Arg544Cys	1	1	NULL	NULL	1.39704e-05	NULL	32	0.348	NA	5/13	CodingTranscript	NON_SYNONYMOUS	missense	NULL	NULL	COSM739979
BCLAF1	chr6	136277989	G	A	rs138333275	c.1145G>A	p.Arg298*	11	6	4	1	2.09867e-05	NULL	35	NULL	NA	4/13	CodingTranscript	STOP_GAINED	stop_gained	NULL	NULL	COSM6356376
BCLAF1	chr6	136278397	G	A	rs764402424	c.737G>A	p.Gln162*	2	1	1	NULL	0	NULL	36	NULL	NA	4/13	CodingTranscript	STOP_GAINED	stop_gained	NULL	NULL	COSM6993063
BCLAF1	chr6	136278490	G	A	rs201753704	c.644G>A	p.Arg131Trp	2	NULL	NULL	2	0.000153603	NULL	32	0.268	NA	4/13	CodingTranscript	NON_SYNONYMOUS	missense	1	TCGA-LUAD	COSM6105559
BCLAF1	chr6	136278562	G	A	rs201040875	c.572G>A	p.Arg107*	1	1	NULL	NULL	0	NULL	34	NULL	NA	4/13	CodingTranscript	STOP_GAINED	stop_gained	1	TCGA-UCEC	COSM3175070
BCLAF1	chr6	136278676	G	A	rs201790829	c.458G>A	p.Arg69*	1	1	NULL	NULL	0	NULL	35	NULL	NA	4/13	CodingTranscript	STOP_GAINED	stop_gained	NULL	NULL	COSM3175083
FAM135B	chr8	138141288	G	A	rs757525959	c.3871G>A	p.Arg1234Trp	1	1	NULL	NULL	6.98061e-06	NULL	32	0.299	NA	17/20	CodingTranscript	NON_SYNONYMOUS	missense	3	TCGA-COAD,TCGA-LUSC,TCGA-UCEC	COSM7000641
PIK3CB	chr3	138657691	G	A	rs966729151	c.2957G>A	p.Arg981Trp	1	NULL	1	NULL	2.79263e-05	NULL	31	0.588	NA	20/22	CodingTranscript	NON_SYNONYMOUS	splice,missense	NULL	NULL	NULL
LRP1B	chr2	140541839	G	A	rs774430605	c.8299G>A	p.Arg2443Cys	6	2	4	NULL	6.98548e-06	NULL	32	0.814	NA	44/91	CodingTranscript	NON_SYNONYMOUS	missense	4	TCGA-CESC,TCGA-LUSC,TCGA-SKCM,TCGA-UCEC	COSM4398598
BRAF	chr7	140734755	C	A	rs1205853831	c.2368C>A	p.Glu715*	3	3	NULL	NULL	2.92886e-05	NULL	43	NULL	NA	18/18	CodingTranscript	STOP_GAINED	stop_gained	NULL	NULL	NULL
ATR	chr3	142512367	AAC	A	rs1464095818	c.4865AAC>A	p.VF1581VX	1	1	NULL	NULL	6.98197e-06	NULL	33	NULL	NA	27/47	CodingTranscript	FRAME_SHIFT	frameshift	NULL	NULL	NULL
ATR	chr3	142524094	G	A	rs1468865157	c.4173G>A	p.Arg1351Trp	1	1	NULL	NULL	6.98587e-06	NULL	31	0.419	NA	22/47	CodingTranscript	NON_SYNONYMOUS	missense	NULL	NULL	COSM5008774
ADGRB1	chr8	142524257	G	C	rs753221031	c.4159G>C	p.Gly1089Arg	1	NULL	NULL	1	6.97963e-06	NULL	32	0.465	NA	23/31	CodingTranscript	NON_SYNONYMOUS	missense	NULL	NULL	NULL
ADGRB1	chr8	142543404	G	A	rs745511683	c.5309G>A	p.Arg1472Gln	3	2	1	NULL	2.79131e-05	NULL	33	0.282	NA	29/31	CodingTranscript	NON_SYNONYMOUS	splice,missense	NULL	NULL	COSM2867619
KEL	chr7	142954485	C	A	rs766427535	c.1190C>A	p.Glu239*	4	1	2	1	2.79201e-05	NULL	39	NULL	NA	7/19	CodingTranscript	STOP_GAINED	stop_gained	1	TCGA-UCEC	COSM9019535
ACVR2A	chr2	147922983	G	A	NULL	c.1724G>A	p.Arg363Gln	1	NULL	1	NULL	0	NULL	32	0.771	NA	9/11	CodingTranscript	NON_SYNONYMOUS	missense	NULL	NULL	COSM4659212
PDGFRB	chr5	150125558	C	T	rs140081345	c.2164C>T	p.Arg565Gln	1	NULL	NULL	1	1.39569e-05	NULL	32	0.729	NA	12/23	CodingTranscript	NON_SYNONYMOUS	missense	NULL	NULL	NULL
FAT2	chr5	151554363	G	A	rs139121881	c.3957G>A	p.Thr1315Met	1	NULL	1	NULL	2.79275e-05	NULL	33	0.422	NA	4/23	CodingTranscript	NON_SYNONYMOUS	splice,missense	NULL	NULL	COSM1252043
KMT2C	chr7	152146621	G	A	rs750337565	c.14228G>A	p.Ala4670Val	1	1	NULL	NULL	2.09331e-05	NULL	31	0.604	NA	53/59	CodingTranscript	NON_SYNONYMOUS	missense	NULL	NULL	NULL
KMT2C	chr7	152156255	G	A	rs550819504	c.11981G>A	p.Ala3921Val	2	1	1	NULL	6.98002e-06	NULL	31	0.5	NA	45/59	CodingTranscript	NON_SYNONYMOUS	missense	NULL	NULL	NULL
GMPS	chr3	155931859	G	A	rs768652679	c.1990G>A	p.Arg552His	1	1	NULL	NULL	6.98373e-06	NULL	32	0.579	NA	13/16	CodingTranscript	NON_SYNONYMOUS	missense	NULL	NULL	NULL
SPTA1	chr1	158618043	C	G	rs187749998	c.6742C>G	p.Asp2182His	3	3	NULL	NULL	1.3969e-05	NULL	31	0.38	NA	46/52	CodingTranscript	NON_SYNONYMOUS	missense	NULL	NULL	NULL
SPTA1	chr1	158635913	C	T	rs748672916	c.5630C>T	p.Arg1811Gln	1	1	NULL	NULL	1.39573e-05	NULL	34	0.478	NA	38/52	CodingTranscript	NON_SYNONYMOUS	splice,missense	2	TCGA-CESC,TCGA-CHOL	COSM5704969
SPTA1	chr1	158652652	A	G	rs529892277	c.3388A>G	p.Tyr1064His	6	5	NULL	1	2.79088e-05	NULL	32	0.561	NA	23/52	CodingTranscript	NON_SYNONYMOUS	splice,missense	NULL	NULL	NULL
EBF1	chr5	159095666	G	A	rs201413959	c.648G>A	p.Thr122Met	2	2	NULL	NULL	1.39618e-05	NULL	31	0.385	NA	4/16	CodingTranscript	NON_SYNONYMOUS	missense	NULL	NULL	COSM7453827
LY75-CD302	chr2	159893914	C	T	rs377529179	c.665C>T	p.Glu213Lys	2	1	1	NULL	6.98129e-06	NULL	35	0.279	NA	3/39	CodingTranscript	NON_SYNONYMOUS	splice,missense	NULL	NULL	NULL
GABRA6	chr5	161688974	G	A	rs762236781	c.684G>A	p.Arg84His	4	NULL	3	1	4.89627e-05	NULL	31	0.856	NA	4/9	CodingTranscript	NON_SYNONYMOUS	missense	NULL	NULL	COSM1177797
ABCB11	chr2	168930687	T	C	rs1174631566	c.3516T>C	p.Tyr1130Cys	1	NULL	1	NULL	6.97681e-06	NULL	31	0.956	NA	25/28	CodingTranscript	NON_SYNONYMOUS	missense	NULL	NULL	NULL
HOXD13	chr2	176093576	A	G	rs577016423	c.686A>G	p.Tyr229Cys	4	NULL	2	2	2.09333e-05	NULL	32	0.849	NA	1/2	CodingTranscript	NON_SYNONYMOUS	missense	NULL	NULL	NULL
FGFR4	chr5	177096714	A	G	rs753579787	c.2371A>G	p.Asp709Gly	9	4	4	1	3.50096e-05	NULL	32	0.614	NA	16/18	CodingTranscript	NON_SYNONYMOUS	missense	NULL	NULL	COSM3340967
FLT4	chr5	180619107	G	C	rs1402122481	c.2843G>C	p.Pro922Ala	1	1	NULL	NULL	7.03363e-06	NULL	31	0.734	NA	20/30	CodingTranscript	NON_SYNONYMOUS	splice,missense	NULL	NULL	NULL
FAT1	chr4	186588609	G	A	rs750900612	c.13960G>A	p.Gln4584*	1	NULL	1	NULL	6.97759e-06	NULL	56	NULL	NA	27/27	CodingTranscript	STOP_GAINED	stop_gained	NULL	NULL	NULL
LPP	chr3	188760115	C	T	rs756437011	c.1489C>T	p.Arg415Cys	2	2	NULL	NULL	6.99692e-06	NULL	31	0.326	NA	8/11	CodingTranscript	NON_SYNONYMOUS	splice,missense	1	TCGA-UCEC	COSM582879
FN1	chr2	215406240	G	A	rs761631513	c.3354G>A	p.Thr995Ile	16	11	3	2	2.79174e-05	NULL	33	0.523	NA	19/46	CodingTranscript	NON_SYNONYMOUS	splice,missense	NULL	NULL	NULL
NUP133	chr1	229463569	G	A	rs201140125	c.2751G>A	p.Arg887Cys	1	1	NULL	NULL	2.09483e-05	NULL	31	0.229	NA	19/26	CodingTranscript	NON_SYNONYMOUS	missense	1	TCGA-OV	COSM7508036
KIF1A	chr2	240737064	G	A	rs367883171	c.4253G>A	p.Arg1336Trp	1	NULL	1	NULL	2.09374e-05	NULL	33	0.612	NA	38/49	CodingTranscript	NON_SYNONYMOUS	splice,missense	NULL	NULL	COSM9172681
KIF1A	chr2	240757347	G	A	rs372644722	c.3077G>A	p.Arg944Trp	3	1	NULL	2	6.27895e-05	NULL	32	0.718	NA	27/49	CodingTranscript	NON_SYNONYMOUS	missense	NULL	NULL	NULL
