# Supplementary material for: Cancer carrier screening in the general population using whole‐genome sequencing
Source: Cancer Med. 2022 Jul 21;12(2):1972–83. doi: 10.1002/cam4.5034 (PMC9883534; doi:10.1002/cam4.5034)
Supplement: Supplementary file 7 — Table S7 [file CAM4-12-1972-s004.xlsx]

## Sheet: Table S7
Table S7. Details of variants with ClinVar P/LP in non-coding areas of 724 cancer-related genes. *These variants were excluded when calculating carrier frequency.
GeneName	G38_Chr	G38_POS	REF_seq	ALT_seq	DBSNP153_RS_NO	mRNA	case_count_1491	nMC_966	1MC_394	FC_131	GenomAD_V3_G38	Clinvar_20210619	CADD_V16_G38	FunSeq2	Regulome_probability	revel_score	Intron	Exon	AnnoType	Consequence	ConsDetail	TCGA_Count	TCGA_Data_Type	LEGACY_MUTATION_ID
TSC2	chr16	2090338	C	A	rs764447736		1	1	NULL	NULL	2.09351e-05	Pathogenic	50	NULL	0.60906	NULL	NA	NA	Intergenic	DOWNSTREAM	downstream	NULL	NULL	NULL
HFE	chr6	26093233	G	A	rs573745685		3	2	1	NULL	4.18801e-05	Likely_pathogenic	33	0.756421	0.191	NULL	5/5	NA	Transcript	CANONICAL_SPLICE	splice_donor	NULL	NULL	NULL
BRCA2	chr13	32331009	CAA	C	rs75096777		1	NULL	1	NULL	NULL	Pathogenic	NULL	NULL	0.945	0			Deletion	SO:0000159	cv_id:188425	NULL	NULL	NULL
BRCA2	chr13	32379755	CTGAG	C	rs80359734		1	NULL	1	NULL	NULL	Pathogenic	NULL	NULL	0.18412	0			Deletion	SO:0000159	cv_id:52714	NULL	NULL	NULL
MPL	chr1	43346444	G	C	rs769297582		2	1	NULL	1	6.98275e-06	Likely_pathogenic	33	1.57036	0.13454	NULL	6/11	NA	Transcript	CANONICAL_SPLICE	splice_acceptor	NULL	NULL	NULL
MUTYH	chr1	45343124	C	T	rs750266350		1	1	NULL	NULL	6.98851e-06	Likely_pathogenic	23.6	NULL	0.60906	0.862	NA	NA	Intergenic	UPSTREAM	upstream	NULL	NULL	NULL
MSH2	chr2	47414419	GT	G	rs587779194		1	1	NULL	NULL	0.000740192	Likely_pathogenic	31	NULL	0.77072	NULL	5/15	NA	Transcript	CANONICAL_SPLICE	splice_donor	NULL	NULL	NULL
FBXO11	chr2	47803473	C	T	NULL		1	NULL	1	NULL	2.09544e-05	Likely_pathogenic	28.1	NULL	NULL	0.849	NA	NA	Intergenic	DOWNSTREAM	downstream	1	TCGA-UCEC	COSM6715816
MSH6	chr2	47806605	AAAGC	A	rs267608120		1	NULL	1	NULL	NULL	Pathogenic	NULL	NULL	0.58955	0			Deletion	SO:0000159	cv_id:89488	NULL	NULL	NULL
KMT2D	chr12	49032891	CTGCTGCTGTTGCTGCTGT	C	rs759803583		2	2	NULL	NULL	NULL	Likely_pathogenic	NULL	NULL	0.67017	0			Deletion	SO:0000159	cv_id:183376	NULL	NULL	NULL
RAD51C	chr17	58724038	A	C	rs779582317		1	1	NULL	NULL	6.97944e-06	Pathogenic/Likely_pathogenic	33	1.23129	0.69579	NULL	6/8	NA	Transcript	CANONICAL_SPLICE	splice_acceptor	NULL	NULL	NULL
SBDS*	chr7	66994210	A	G	rs113993993		14	8	3	3	0.00324943	Pathogenic	33	1.3591	0.6749	NULL	2/4	NA	Transcript	CANONICAL_SPLICE	splice_donor	NULL	NULL	COSM5020081
ELN	chr7	74048140	A	G	rs782390271		2	1	1	NULL	6.98227e-06	Likely_pathogenic	33	1.23223	0.70497	NULL	13/33	NA	Transcript	CANONICAL_SPLICE	splice_acceptor	NULL	NULL	NULL
MSH3	chr5	80854180	AACTG	A	rs1580091499		1	1	NULL	NULL	NULL	Pathogenic	NULL	NULL	NULL	0			Microsatellite	SO:0000289	cv_id:651493	NULL	NULL	NULL
RASA1	chr5	87374161	A	T	NULL		1	1	NULL	NULL	7.48044e-06	Likely_pathogenic	35	1.47451	NULL	NULL	13/24	NA	Transcript	CANONICAL_SPLICE	splice_acceptor	1	TCGA-COAD	COSM6913340
PTEN	chr10	87960892	A	T	rs587782455		8	6	2	NULL	4.44721e-05	Pathogenic	35	1.12098	0.20285	NULL	7/8	NA	Transcript	CANONICAL_SPLICE	splice_acceptor	NULL	NULL	COSM13731
FANCI	chr15	89295025	CAG	C	NULL		1	1	NULL	NULL	NULL	Pathogenic	NULL	NULL	NULL	0			Deletion	SO:0000159	cv_id:936631	NULL	NULL	NULL
FANCA	chr16	89805275	C	T	rs759877008		1	NULL	1	NULL	6.98139e-06	Pathogenic/Likely_pathogenic	22.9	1.55896	0.60906	NULL	7/42	NA	Transcript	SPLICE_SITE	splice,intron	NULL	NULL	NULL
SLC25A13*	chr7	96184276	C	T	rs80338722		2	1	1	NULL	1.39585e-05	Pathogenic	33	0.96755	0.18412	NULL	11/17	NA	Transcript	CANONICAL_SPLICE	splice_donor	NULL	NULL	NULL
SLC25A13*	chr7	96193032	C	T	rs80338717		18	14	4	NULL	2.79396e-05	Pathogenic	25.1	0.96755	0.18412	NULL	6/17	NA	Transcript	SPLICE_SITE	splice,intron	NULL	NULL	NULL
ATM	chr11	108304697	CTG	C	rs1555107293		1	NULL	NULL	1	NULL	Likely_pathogenic	NULL	NULL	0.18412	0			Deletion	SO:0000159	cv_id:545814	NULL	NULL	NULL
GBA	chr1	155240629	C	T	rs104886460		1	1	NULL	NULL	6.28132e-05	Pathogenic/Likely_pathogenic	33	1.52274	0.60906	NULL	3/11	NA	Transcript	CANONICAL_SPLICE	splice_donor	NULL	NULL	NULL
