# Supplementary material for: Cancer carrier screening in the general population using whole‐genome sequencing
Source: Cancer Med. 2022 Jul 21;12(2):1972–83. doi: 10.1002/cam4.5034 (PMC9883534; doi:10.1002/cam4.5034)
Supplement: Supplementary file 8 — Table S8 [file CAM4-12-1972-s010.xlsx]

## Sheet: Table S8
Table S8: Details of variants with no ClinVar data and CADD score ≥ 30 in non-coding areas of 724 cancer-related genes.
GeneName	G38_Chr	G38_POS	REF_seq	ALT_seq	DBSNP153_RS_NO	mRNA	case_count_1491	nMC_966	1MC_394	FC_131	GenomAD_V3_G38	Clinvar_20210619	CADD_V16_G38	FunSeq2	Regulome_probability	revel_score	Intron	Exon	AnnoType	Consequence	ConsDetail	TCGA_Count	TCGA_Data_Type	LEGACY_MUTATION_ID
AXIN1	chr16	286462	T	G	rs778740518		2	2	NULL	NULL	4.19956e-05	NULL	33	NULL	0.60906	0.46	NA	NA	Intergenic	DOWNSTREAM	downstream	NULL	NULL	NULL
AXIN1	chr16	286552	A	G	rs1226506790		1	NULL	NULL	1	6.99203e-06	NULL	33	1.09606	0.70497	NULL	NA	NA	Intergenic	DOWNSTREAM	downstream	NULL	NULL	NULL
IRF4	chr6	395009	T	C	rs200504236		3	1	1	1	2.79259e-05	NULL	33	1.7046	0.60075	NULL	3/8	NA	Transcript	CANONICAL_SPLICE	splice_donor	NULL	NULL	NULL
ELANE	chr19	860751	G	A	rs753471486		1	1	NULL	NULL	2.09717e-05	NULL	32	NULL	0.60906	0.827	NA	NA	Intergenic	DOWNSTREAM	downstream	NULL	NULL	NULL
CREBBP	chr16	3758050	T	A	rs866703165		1	1	NULL	NULL	0	NULL	34	1.61308	0	NULL	17/30	NA	Transcript	CANONICAL_SPLICE	splice_acceptor	NULL	NULL	NULL
RABEP1	chr17	5388829	C	T	rs755596505		1	1	NULL	NULL	2.09386e-05	NULL	31	NULL	0.60906	0.406	NA	NA	Intergenic	DOWNSTREAM	downstream	2	CPTAC-3,TCGA-GBM	NULL
RPL22	chr1	6209538	A	T	rs778009018		5	4	NULL	1	1.39626e-05	NULL	31	NULL	0.70497	0.414	NA	NA	Intergenic	UPSTREAM	upstream	NULL	NULL	NULL
CIITA	chr16	10941785	G	A	rs781212436	c.911G>A	3	1	2	NULL	6.97603e-06	NULL	32	NULL	0.60906	0.585	NA	2/2	NonCodingTranscript	NONCODING_CHANGE	non_coding_exon	NULL	NULL	NULL
SMARCA4	chr19	11061782	A	C	NULL		1	NULL	1	NULL	9.07859e-05	NULL	34	1.60167	NULL	NULL	34/34	NA	Transcript	CANONICAL_SPLICE	splice_acceptor	NULL	NULL	NULL
MTOR	chr1	11194853	G	C	rs756344312		1	1	NULL	NULL	6.97944e-06	NULL	35	1.38789	0.88556	NULL	28/57	NA	Transcript	INTRONIC	intron	NULL	NULL	NULL
RGL3	chr19	11406635	C	T	rs532549711		11	6	3	2	2.09325e-05	NULL	32	1.28511	0.60906	NULL	6/18	NA	Transcript	CANONICAL_SPLICE	splice_acceptor	NULL	NULL	NULL
RGL3	chr19	11406636	T	C	rs773615218		2	1	NULL	1	6.98022e-06	NULL	33	1.28511	0.60906	NULL	6/18	NA	Transcript	CANONICAL_SPLICE	splice_acceptor	NULL	NULL	NULL
ATF7IP	chr12	14506942	G	A	rs145582746		1	NULL	NULL	1	2.79244e-05	NULL	48	NULL	0.18412	NULL	NA	NA	Intergenic	DOWNSTREAM	downstream	2	TCGA-HNSC,TCGA-UCEC	COSM1220891
NCOR1	chr17	16080065	C	G	rs200215334		1	1	NULL	NULL	2.0962e-05	NULL	33	1.56274	0.18412	NULL	25/45	NA	Transcript	CANONICAL_SPLICE	splice_acceptor	NULL	NULL	NULL
CRTC1	chr19	18777169	A	C	rs1488476150		2	2	NULL	NULL	0.000625209	NULL	34	0.957769	0.60075	NULL	14/14	NA	Transcript	CANONICAL_SPLICE	splice_acceptor	NULL	NULL	COSM9567781
CRTC1	chr19	18784240	T	A	rs1335570727		1	NULL	1	NULL	6.97973e-06	NULL	46	NULL	0.60906	NULL	NA	NA	Intergenic	DOWNSTREAM	downstream	NULL	NULL	NULL
DGCR8	chr22	20116392	C	T	rs138578557		38	24	9	5	0.000216248	NULL	40	NULL	0.70497	NULL	NA	NA	Intergenic	DOWNSTREAM	downstream	NULL	NULL	COSM4599482
RECQL	chr12	21470347	C	T	rs1275496741		1	1	NULL	NULL	1.3624e-05	NULL	33	0.866974	0.77072	NULL	14/14	NA	Transcript	CANONICAL_SPLICE	splice_acceptor	NULL	NULL	NULL
RECQL	chr12	21490198	C	T	rs1237988770		3	2	1	NULL	6.9848e-06	NULL	33	1.39906	0.13327	NULL	4/14	NA	Transcript	CANONICAL_SPLICE	splice_donor	NULL	NULL	NULL
AJUBA	chr14	22987622	G	A	rs777509752		1	1	NULL	NULL	6.97924e-06	NULL	40	NULL	0.64343	NULL	NA	NA	Intergenic	UPSTREAM	upstream	NULL	NULL	NULL
SMARCB1	chr22	23782399	C	T	rs139334604		1	1	NULL	NULL	1.3961e-05	NULL	32	NULL	0.70497	0.253	NA	NA	Intergenic	UPSTREAM	upstream	NULL	NULL	NULL
SMARCB1	chr22	23837721	A	C	rs1228958798		1	NULL	1	NULL	6.97681e-06	NULL	31	NULL	0.60906	0.73	NA	NA	Intergenic	DOWNSTREAM	downstream	NULL	NULL	NULL
SMARCB1	chr22	23838401	C	G	rs184851196		17	11	4	2	0.000160493	NULL	32	NULL	0.60906	0.306	NA	NA	Intergenic	DOWNSTREAM	downstream	NULL	NULL	NULL
SMARCB1	chr22	23838591	A	C	rs747747821		1	NULL	1	NULL	1.41629e-05	NULL	32	NULL	0.60906	0.195	NA	NA	Intergenic	DOWNSTREAM	downstream	NULL	NULL	NULL
KRAS	chr12	25204009	T	C	rs182913186		3	3	NULL	NULL	2.79142e-05	NULL	32	NULL	0.99	0.191	NA	NA	Intergenic	DOWNSTREAM	downstream	NULL	NULL	NULL
HIST1H3B	chr6	26033496	G	A	rs201234562		1	1	NULL	NULL	6.97876e-05	NULL	41	NULL	0.70497	NULL	NA	NA	Intergenic	UPSTREAM	upstream	NULL	NULL	NULL
HNRNPA2B1	chr7	26185458	AAAAT	A	rs761740886		1	NULL	1	NULL	2.09296e-05	NULL	33	NULL	0.60906	NULL	NA	NA	Intergenic	DOWNSTREAM	downstream	NULL	NULL	NULL
HNRNPA2B1	chr7	26185644	TAA	T	rs1306406908		1	1	NULL	NULL	1.39628e-05	NULL	32	NULL	0.8288	NULL	NA	NA	Intergenic	DOWNSTREAM	downstream	1	TCGA-CESC	NULL
NF1	chr17	31358478	A	T	rs779079091		1	1	NULL	NULL	0	NULL	34	2.11683	0.3171	NULL	54/57	NA	Transcript	CANONICAL_SPLICE	splice_acceptor	NULL	NULL	COSM7347091
SUZ12	chr17	31966145	A	T	rs76484694		3	3	NULL	NULL	0.000140125	NULL	33	1.61022	0.82363	NULL	4/15	NA	Transcript	CANONICAL_SPLICE	splice_acceptor	NULL	NULL	NULL
PDS5B	chr13	32758085	A	T	rs868311964		3	NULL	3	NULL	0.000382161	NULL	34	1.9874	0	NULL	26/34	NA	Transcript	CANONICAL_SPLICE	splice_acceptor	NULL	NULL	NULL
PDS5B	chr13	32758086	G	T	rs1169288432		1	1	NULL	NULL	0.00031732	NULL	34	1.02248	0.298	NULL	26/34	NA	Transcript	CANONICAL_SPLICE	splice_acceptor	NULL	NULL	NULL
KMT2B	chr19	35739627	C	G	rs369993907		1	1	NULL	NULL	2.79166e-05	NULL	33	0.789699	0.86056	NULL	NA	NA	Intergenic	DOWNSTREAM	downstream	NULL	NULL	NULL
KMT2B	chr19	35742795	G	A	rs146316690		1	NULL	NULL	1	9.07504e-05	NULL	33	NULL	0.78855	NULL	NA	NA	Intergenic	DOWNSTREAM	downstream	1	TCGA-LUAD	COSM7770588
TAF15	chr17	35747939	G	A	rs587627832		1	1	NULL	NULL	2.79154e-05	NULL	32	NULL	0.60906	0.702	1/3	NA	Transcript	INTRONIC	intron,non_coding	1	TCGA-LGG	NULL
TAF15	chr17	35764006	G	A	rs782223488		1	NULL	1	NULL	2.7922e-05	NULL	34	NULL	0.79882	NULL	1/3	NA	Transcript	INTRONIC	intron,non_coding	NULL	NULL	NULL
TAF15	chr17	35858277	C	A	rs777243272		1	NULL	1	NULL	6.98022e-06	NULL	37	NULL	0.13454	NULL	1/1	NA	Transcript	INTRONIC	intron	NULL	NULL	NULL
THRAP3	chr1	36309591	G	A	NULL		1	NULL	1	NULL	6.97807e-06	NULL	32	0.789699	NULL	NULL	NA	NA	Intergenic	DOWNSTREAM	downstream	NULL	NULL	NULL
MLH1	chr3	37053957	C	T	rs750338164		2	1	1	NULL	4.88683e-05	NULL	30	NULL	0.60906	0.557	NA	NA	Intergenic	DOWNSTREAM	downstream	1	CPTAC-2	NULL
FGFR1	chr8	38402588	C	T	rs774005560		1	NULL	NULL	1	6.98207e-06	NULL	38	NULL	0	NULL	NA	NA	Intergenic	UPSTREAM	upstream	NULL	NULL	NULL
EP300	chr22	41154994	G	T	rs1230152737		1	1	NULL	NULL	3.51677e-05	NULL	35	1.61596	0.298	NULL	16/30	NA	Transcript	CANONICAL_SPLICE	splice_acceptor	NULL	NULL	NULL
CCND3	chr6	41940587	T	G	rs1241081325		1	NULL	1	NULL	3.09813e-05	NULL	35	2.03742	0.60906	NULL	1/4	NA	Transcript	CANONICAL_SPLICE	splice_acceptor	NULL	NULL	NULL
CIC	chr19	42299999	G	A	rs775116993		1	NULL	NULL	1	1.39612e-05	NULL	38	NULL	0.60906	NULL	NA	NA	Intergenic	DOWNSTREAM	downstream	1	TCGA-UCEC	COSM8887159
ETV4	chr17	43533350	T	C	rs759131168		3	3	NULL	NULL	1.39929e-05	NULL	33	1.64484	0.60906	NULL	6/12	NA	Transcript	CANONICAL_SPLICE	splice_acceptor	NULL	NULL	NULL
EFTUD2	chr17	44849346	C	T	rs779528220		3	1	1	1	3.49065e-05	NULL	37	NULL	0.60906	NULL	NA	NA	Intergenic	DOWNSTREAM	downstream	NULL	NULL	NULL
MUTYH	chr1	45343187	C	T	rs761932920		1	1	NULL	NULL	2.79857e-05	NULL	35	NULL	0.60906	NULL	NA	NA	Intergenic	UPSTREAM	upstream	NULL	NULL	NULL
ERCC2	chr19	45350689	C	T	rs369131208	c.3270C>T	1	NULL	1	NULL	5.58847e-05	NULL	45	NULL	1	NULL	NA	23/23	Transcript	3PRIME_UTR	3_prime_UTR	NULL	NULL	NULL
MCM3AP	chr21	46287125	T	A	NULL		3	3	NULL	NULL	7.11531e-06	NULL	33	0.886956	NULL	NULL	NA	NA	Intergenic	UPSTREAM	upstream	NULL	NULL	NULL
RB1	chr13	48496191	C	G	rs776030242		1	1	NULL	NULL	6.97924e-06	NULL	31	NULL	0	0.223	1/1	NA	Transcript	INTRONIC	intron	NULL	NULL	NULL
RB1	chr13	48496312	T	C	rs752603374		1	1	NULL	NULL	6.97973e-06	NULL	31	NULL	0.13454	0.76	1/1	NA	Transcript	INTRONIC	intron	NULL	NULL	NULL
PBRM1	chr3	52642047	T	A	rs1360169168		1	NULL	1	NULL	5.85163e-05	NULL	35	1.46469	0	NULL	10/29	NA	Transcript	CANONICAL_SPLICE	splice_acceptor	1	TCGA-KIRC	COSM7719782
PBRM1	chr3	52689188	CTTATA	C	rs775892996		1	1	NULL	NULL	2.7931e-05	NULL	32	NULL	0.60906	NULL	NA	NA	Intergenic	UPSTREAM	upstream	NULL	NULL	NULL
CNOT3	chr19	54159683	G	A	rs752248751		1	1	NULL	NULL	3.48753e-05	NULL	30	NULL	0.70497	0.553	NA	NA	Intergenic	DOWNSTREAM	downstream	NULL	NULL	NULL
U2AF2	chr19	55660175	A	C	rs866973508		15	8	6	1	0.00130371	NULL	31	1.72908	0.60823	NULL	2/11	NA	Transcript	CANONICAL_SPLICE	splice_acceptor	NULL	NULL	NULL
U2AF2	chr19	55660514	A	C	rs760592671		3	3	NULL	NULL	0.00674619	NULL	35	1.72908	0.60906	NULL	3/11	NA	Transcript	CANONICAL_SPLICE	splice_acceptor	NULL	NULL	COSM248171
ERBB3	chr12	56099837	G	T	rs1343971705		1	NULL	1	NULL	6.97671e-06	NULL	33	1.50722	0.13454	NULL	24/27	NA	Transcript	CANONICAL_SPLICE	splice_acceptor	NULL	NULL	COSM6923175
ERBB3	chr12	56106716	G	A	rs1168359617		1	NULL	NULL	1	7.59925e-06	NULL	39	NULL	0.81951	0.711	NA	NA	Intergenic	DOWNSTREAM	downstream	NULL	NULL	NULL
ERBB3	chr12	56106718	T	A	rs1173550610		7	5	1	1	2.18014e-05	NULL	34	2.30057	NULL	NULL	NA	NA	Intergenic	DOWNSTREAM	downstream	NULL	NULL	NULL
MALT1	chr18	58696364	A	T	rs760834403		1	1	NULL	NULL	0.00160902	NULL	35	1.17786	0.77072	NULL	2/16	NA	Transcript	CANONICAL_SPLICE	splice_acceptor	NULL	NULL	COSM4276085
TRIM37	chr17	59057055	C	G	rs752417927		2	NULL	1	1	1.39714e-05	NULL	34	1.23129	0.5497	NULL	12/23	NA	Transcript	CANONICAL_SPLICE	splice_acceptor	NULL	NULL	NULL
ESRRA	chr11	64318387	G	C	rs779282514		1	NULL	1	NULL	1.39523e-05	NULL	34	1.85985	0.60906	NULL	NA	NA	Intergenic	DOWNSTREAM	downstream	NULL	NULL	NULL
SF1	chr11	64759657	T	C	rs771895781		1	NULL	1	NULL	3.48982e-05	NULL	32	NULL	0.90289	0.55	NA	NA	Intergenic	DOWNSTREAM	downstream	1	TCGA-LIHC	COSM2164221
SF1	chr11	64759700	G	A	rs957181304		1	NULL	1	NULL	2.09345e-05	NULL	31	NULL	0.60906	0.835	NA	NA	Intergenic	DOWNSTREAM	downstream	NULL	NULL	NULL
MEN1	chr11	64800189	G	A	rs764475692		1	1	NULL	NULL	2.09398e-05	NULL	31	NULL	0.84691	0.112	NA	NA	Intergenic	DOWNSTREAM	downstream	1	TCGA-LIHC	COSM2164421
MEN1	chr11	64800809	G	A	rs773086220		1	1	NULL	NULL	6.97681e-06	NULL	31	NULL	0.60906	0.504	NA	NA	Intergenic	DOWNSTREAM	downstream	NULL	NULL	NULL
TCIRG1	chr11	68036296	G	A	rs770965378		1	1	NULL	NULL	1.39585e-05	NULL	33	NULL	0.72661	0.741	NA	NA	Intergenic	UPSTREAM	upstream	NULL	NULL	NULL
TCIRG1	chr11	68049295	G	A	NULL		1	NULL	1	NULL	1.39509e-05	NULL	33	0.789699	NULL	NULL	15/19	NA	Transcript	CANONICAL_SPLICE	splice_donor	NULL	NULL	NULL
CBWD3	chr9	68286041	G	A	rs782695103		15	12	3	NULL	0.000300686	NULL	33	0.8447	0	NULL	11/14	NA	Transcript	CANONICAL_SPLICE	splice_donor	NULL	NULL	NULL
PRKAR1A	chr17	68543705	CCT	C	rs756165050		1	1	NULL	NULL	6.97827e-06	NULL	33	NULL	0.58955	NULL	9/9	NA	Transcript	INTRONIC	intron	NULL	NULL	NULL
DIS3	chr13	72783707	G	T	rs558321289		1	NULL	1	NULL	1.39583e-05	NULL	32	NULL	0.20233	0.329	NA	NA	Intergenic	UPSTREAM	upstream	NULL	NULL	NULL
HTRA2	chr2	74535719	G	A	rs144818330		1	1	NULL	NULL	1.39565e-05	NULL	39	NULL	0.60906	NULL	NA	NA	Intergenic	DOWNSTREAM	downstream	NULL	NULL	NULL
MSH3	chr5	80875750	G	A	rs779621335		1	NULL	1	NULL	6.97983e-06	NULL	33	1.26761	0.18412	NULL	23/23	NA	Transcript	CANONICAL_SPLICE	splice_acceptor	NULL	NULL	NULL
CNBD1	chr8	86939755	G	T	rs575640385		4	3	1	NULL	5.58612e-05	NULL	33	0.634313	1	NULL	4/10	NA	Transcript	CANONICAL_SPLICE	splice_donor	NULL	NULL	COSM9926945
CNBD1	chr8	87205991	A	T	rs1458746077		1	1	NULL	NULL	8.45685e-05	NULL	34	0.634313	0	NULL	4/10	NA	Transcript	CANONICAL_SPLICE	splice_acceptor	NULL	NULL	NULL
CNBD1	chr8	87206140	T	C	rs558850580		1	1	NULL	NULL	6.98305e-06	NULL	33	0.634313	0.13454	NULL	5/10	NA	Transcript	CANONICAL_SPLICE	splice_donor	NULL	NULL	NULL
FANCI	chr15	89305339	A	G	rs1472123387		1	NULL	1	NULL	6.97895e-06	NULL	34	1.12972	0.18412	NULL	29/37	NA	Transcript	CANONICAL_SPLICE	splice_acceptor	NULL	NULL	NULL
ATXN3	chr14	92083260	T	A	rs1555402102		1	1	NULL	NULL	2.23297e-05	NULL	35	1.23129	0.31402	NULL	6/10	NA	Transcript	CANONICAL_SPLICE	splice_acceptor	NULL	NULL	NULL
PTPDC1	chr9	94085423	G	A	rs1288742728		1	1	NULL	NULL	6.97885e-06	NULL	34	1.7648	0.60906	NULL	2/8	NA	Transcript	CANONICAL_SPLICE	splice_donor	NULL	NULL	NULL
TMEM127	chr2	96266406	G	C	rs199793823		2	1	1	NULL	3.48806e-05	NULL	32	NULL	0.60906	0.339	NA	NA	Intergenic	UPSTREAM	upstream	NULL	NULL	NULL
DIAPH2	chrX	96916436	A	T	rs768763523		22	16	4	2	0.00443213	NULL	34	0.991319	0.01899	NULL	7/26	NA	Transcript	CANONICAL_SPLICE	splice_acceptor	NULL	NULL	COSM1284494
DIAPH2	chrX	96916437	G	T	rs774703354		1	1	NULL	NULL	0.000982047	NULL	35	0.991319	0.77072	NULL	7/26	NA	Transcript	CANONICAL_SPLICE	splice_acceptor	NULL	NULL	COSM127108
TRRAP	chr7	99035662	G	A	rs779719734	c.7427G>A	1	1	NULL	NULL	6.9771e-06	NULL	32	NULL	0.60906	0.513	NA	27/27	Transcript	3PRIME_UTR	NMD,3_prime_UTR	NULL	NULL	NULL
RANBP2	chr2	108788030	A	T	rs771209746		1	NULL	1	NULL	2.9967e-05	NULL	33	0.789699	0.77061	NULL	NA	NA	Intergenic	DOWNSTREAM	downstream	NULL	NULL	NULL
CSDE1	chr1	114719744	T	A	rs1373368599		1	1	NULL	NULL	0	NULL	32	1.45983	0	NULL	18/20	NA	Transcript	CANONICAL_SPLICE	splice_acceptor	NULL	NULL	COSM6331672
NRAS	chr1	114719744	T	A	rs1373368599		1	1	NULL	NULL	0	NULL	32	1.45983	0	NULL	NA	NA	Intergenic	UPSTREAM	upstream	NULL	NULL	COSM6331672
HMBS	chr11	119081178	T	C	rs1171642475		1	1	NULL	NULL	6.97798e-06	NULL	30	NULL	0.13454	NULL	NA	NA	Intergenic	UPSTREAM	upstream	NULL	NULL	NULL
CBL	chr11	119314743	G	A	rs777935531		2	1	NULL	1	3.49104e-05	NULL	31	NULL	0.60906	0.655	NA	NA	Intergenic	DOWNSTREAM	downstream	NULL	NULL	NULL
POLQ	chr3	121468429	GTCCTAAAATCAAGCAGAATAAAGACA	G	rs760150320	c.6849GTCCTAAAATCAAGCAGAATAAAGACA>G	1	1	NULL	NULL	6.99291e-06	NULL	34	NULL	0.18412	NULL	22/29	23/30	Transcript	CANONICAL_SPLICE	intron,splice_acceptor,coding_sequence	NULL	NULL	NULL
STAG2	chrX	124051119	A	T	rs1252544705		10	5	5	NULL	0.00329665	NULL	35	0.96755	0.77072	NULL	11/34	NA	Transcript	CANONICAL_SPLICE	splice_acceptor	NULL	NULL	COSM6287847
POLE	chr12	132620347	AG	A	rs769179097		1	1	NULL	NULL	6.98246e-06	NULL	33	NULL	0.60906	NULL	NA	NA	Intergenic	DOWNSTREAM	downstream	NULL	NULL	NULL
TSC1	chr9	132897612	T	A	rs118203717		1	NULL	NULL	1	9.5388e-05	NULL	35	1.41497	0.00333	NULL	20/22	NA	Transcript	CANONICAL_SPLICE	splice_acceptor	NULL	NULL	COSM1578926
LRP1B	chr2	140516887	A	G	rs777770725		3	2	1	NULL	6.97963e-06	NULL	33	0.8447	0.18412	NULL	50/90	NA	Transcript	CANONICAL_SPLICE	splice_donor	NULL	NULL	NULL
LRP1B	chr2	140868265	T	A	rs1361785532		1	1	NULL	NULL	4.96002e-05	NULL	34	0.8447	NULL	NULL	25/90	NA	Transcript	CANONICAL_SPLICE	splice_acceptor	NULL	NULL	COSM7235339
KEL	chr7	142940409	G	A	rs758894386		3	2	1	NULL	4.18778e-05	NULL	38	NULL	0.7509	NULL	NA	NA	Intergenic	DOWNSTREAM	downstream	NULL	NULL	NULL
RECQL4	chr8	144510723	G	A	rs375058104		5	2	1	2	4.18585e-05	NULL	33	1.54327	0.60906	NULL	NA	NA	Intergenic	DOWNSTREAM	downstream	NULL	NULL	NULL
RECQL4	chr8	144510845	CCA	C	rs752606518		1	NULL	1	NULL	3.48875e-05	NULL	32	NULL	0.60906	NULL	NA	NA	Intergenic	DOWNSTREAM	downstream	NULL	NULL	COSM6712014
SETDB1	chr1	150968086	G	A	rs1461937354		1	1	NULL	NULL	6.98256e-06	NULL	32	NULL	0.81951	0.754	NA	NA	Intergenic	DOWNSTREAM	downstream	NULL	NULL	COSM6429466
FBXW7	chr4	152347072	C	A	rs948701489		2	NULL	2	NULL	9.61656e-05	NULL	35	1.66775	0.995	NULL	3/11	NA	Transcript	CANONICAL_SPLICE	splice_acceptor	NULL	NULL	NULL
FBXW7	chr4	152347073	T	A	rs1319900991		5	3	2	NULL	0.000446681	NULL	35	1.66775	0.995	NULL	3/11	NA	Transcript	CANONICAL_SPLICE	splice_acceptor	NULL	NULL	NULL
NTRK1	chr1	156841780	G	A	rs751031490		1	1	NULL	NULL	6.98236e-06	NULL	32	NULL	0.60906	0.875	1/16	NA	Transcript	INTRONIC	intron	NULL	NULL	COSM9279520
NTRK1	chr1	156843179	TC	T	rs753890776		3	2	1	NULL	1.39659e-05	NULL	33	NULL	0.1708	NULL	2/16	NA	Transcript	INTRONIC	intron	NULL	NULL	NULL
NTRK1	chr1	156849462	T	G	NULL		1	NULL	1	NULL	1.55962e-05	NULL	33	1.41958	NULL	NULL	2/16	NA	Transcript	INTRONIC	intron	NULL	NULL	NULL
SPTA1	chr1	158606508	C	T	rs760268503		1	NULL	NULL	1	6.98012e-06	NULL	33	NULL	0.13454	NULL	NA	NA	Intergenic	DOWNSTREAM	downstream	NULL	NULL	NULL
NPM1	chr5	171405402	AAGTG	A	rs766698641	c.1072AAGTG>A	1	1	NULL	NULL	6.97778e-06	NULL	36	NULL	0.60906	NULL	9/10	9/11	Transcript	CANONICAL_SPLICE	intron,splice_donor,coding_sequence	NULL	NULL	NULL
PIK3CA	chr3	179243285	C	G	rs191394366		16	12	3	1	0.00011931	NULL	33	0.634313	0.18412	NULL	NA	NA	Intergenic	DOWNSTREAM	downstream	NULL	NULL	NULL
IDH1	chr2	208251569	T	A	rs778664671		1	1	NULL	NULL	0	NULL	34	1.0902	0.8731	NULL	2/9	NA	Transcript	CANONICAL_SPLICE	splice_acceptor	NULL	NULL	NULL
AKT3	chr1	243572923	TA	T	rs1434918202		1	1	NULL	NULL	1.43437e-05	NULL	33	NULL	0.397	NULL	8/12	NA	Transcript	CANONICAL_SPLICE	splice_donor	NULL	NULL	NULL
AKT3	chr1	243572924	A	T	rs1481058473		2	1	1	NULL	0.000313151	NULL	35	1.63734	0.94308	NULL	8/12	NA	Transcript	CANONICAL_SPLICE	splice_donor	NULL	NULL	NULL
