# Supplementary material for: Cancer carrier screening in the general population using whole‐genome sequencing
Source: Cancer Med. 2022 Jul 21;12(2):1972–83. doi: 10.1002/cam4.5034 (PMC9883534; doi:10.1002/cam4.5034)
Supplement: Supplementary file 10 — Table S10 [file CAM4-12-1972-s013.xlsx]

## Sheet: Table S10
Table S10. Details of P/LP variants of 28 reporting cancer genes in ACMG.
coding area
GeneName	G38_Chr	G38_POS	REF_seq	ALT_seq	DBSNP153_RS_NO	mRNA	Protein	case_count_1491	nMC_966	1MC_394	FC-131	GenomAD_V3_G38	Clinvar_20210619	CADD_V16_G38	revel_score	Intron	Exon	AnnoType	Consequence	ConsDetail	verification	Dst2Splice	Dst2SplType	TCGA_Count	TCGA_Data_Type	LEGACY_MUTATION_ID
MUTYH	chr1	45332445	C	T	rs140342925	c.859C>T	p.Arg242His	1	1	0	0	8.37252e-05	Pathogenic/Likely_pathogenic	25.8	0.927	NA	9/16	CodingTranscript	NON_SYNONYMOUS	missense	NULL	NA	NA	1	TCGA-LUSC	COSM681164
MUTYH	chr1	45332242	C	T	rs730881833	c.982C>T	p.Gly283Glu	1	1	0	0	1.39585e-05	Pathogenic/Likely_pathogenic	26.2	0.98	NA	10/16	CodingTranscript	NON_SYNONYMOUS	missense	O	NA	NA	NULL	NULL	NULL
MSH6	chr2	47803473	C	T	NULL	c.3378C>T	p.Arg1076Cys	1	0	1	0	2.09544e-05	Likely_pathogenic	28.1	0.849	NA	5/10	CodingTranscript	NON_SYNONYMOUS	missense	O	NA	NA	1	TCGA-UCEC	COSM6715816
MUTYH	chr1	45332955	C	T	rs762307622	c.592C>T	p.Trp153*	3	2	1	0	2.09439e-05	Pathogenic/Likely_pathogenic	38	NULL	NA	6/16	CodingTranscript	STOP_GAINED	stop_gained	NULL	5	ACCEPTOR	NULL	NULL	NULL
BRCA2	chr13	32363211	C	T	rs80359035	c.8242C>T	p.Ser2670Leu	1	0	1	0	6.99076e-06	Pathogenic/Likely_pathogenic	27.3	0.86	NA	18/27	CodingTranscript	NON_SYNONYMOUS	missense	NULL	NA	NA	1	TCGA-READ	COSM3417531
MUTYH	chr1	45333472	G	A	rs138775799	c.414G>A	p.Arg94*	1	1	0	0	3.48977e-05	Pathogenic	36	NULL	NA	3/16	CodingTranscript	STOP_GAINED	stop_gained	O	NA	NA	1	TCGA-READ	COSM290186
MUTYH	chr1	45334493	G	A	rs587780088	c.189G>A	p.Arg19*	1	1	0	0	6.98188e-06	Pathogenic	36	NULL	NA	2/16	CodingTranscript	STOP_GAINED	stop_gained	NULL	19	ACCEPTOR	NULL	NULL	COSM5969454
non-coding area
GeneName	G38_Chr	G38_POS	REF_seq	ALT_seq	DBSNP153_RS_NO	mRNA	Protein		nMC_966	1MC_394	FC-131	GenomAD_V3_G38	Clinvar_20210619	CADD_V16_G38	revel_score	Intron	Exon	AnnoType	Consequence	ConsDetail	verification	Dst2Splice	Dst2SplType	TCGA_Count	TCGA_Data_Type	LEGACY_MUTATION_ID
BRCA2	chr13	32331009	CAA	C	rs75096777			1	0	1	0	NULL	Pathogenic	NULL	0			Deletion	SO:0000159	cv_id:188425	O			NULL	NULL	NULL
MSH6	chr2	47806605	AAAGC	A	rs267608120			1	0	1	0	NULL	Pathogenic	NULL	0			Deletion	SO:0000159	cv_id:89488	O			NULL	NULL	NULL
BRCA2	chr13	32379755	CTGAG	C	rs80359734			1	0	1	0	NULL	Pathogenic	NULL	0			Deletion	SO:0000159	cv_id:52714	O			NULL	NULL	NULL
PTEN	chr10	87960892	A	T	rs587782455			8	6	2	0	4.44721e-05	Pathogenic	35	NULL	7/8	NA	Transcript	CANONICAL_SPLICE	splice_acceptor	X	-2	ACCEPTOR	NULL	NULL	COSM13731
TSC2	chr16	2090338	C	A	rs764447736			1	1	0	0	2.09351e-05	Pathogenic	50	NULL	NA	NA	Intergenic	DOWNSTREAM	downstream	NULL	NA	NA	NULL	NULL	NULL
MUTYH	chr1	45343124	C	T	rs750266350			1	1	0	0	6.98851e-06	Likely_pathogenic	23.6	0.862	NA	NA	Intergenic	UPSTREAM	upstream	NULL	NA	NA	NULL	NULL	NULL
MSH2	chr2	47414419	GT	G	rs587779194			1	1	0	0	0.000740192	Likely_pathogenic	31	NULL	5/15	NA	Transcript	CANONICAL_SPLICE	splice_donor	X	-2	DONOR	NULL	NULL	NULL
