# Supplementary material for: Cancer carrier screening in the general population using whole‐genome sequencing
Source: Cancer Med. 2022 Jul 21;12(2):1972–83. doi: 10.1002/cam4.5034 (PMC9883534; doi:10.1002/cam4.5034)
Supplement: Supplementary file 11 — Table S11 [file CAM4-12-1972-s011.xlsx]

## Sheet: Table S11
Table S11. Details of non-coding driver genes and regulatory areas of Rheinbay's study with CADD score ≥25.
data_type	data_name	g38_chr	g38_pos	ref_seq	alt_seq	GenomAD_V3_G38	CADD_V16_G38	FunSeq2	Regulome_probability	Clinvar_20210619	DBSNP153_RS_NO	case_count_1491	nMC_966	1MC_394	FC_131
Promoter	SDCCAG8_3	chr1	243270259	T	C	2.79065e-05	32	1.7648	0.60906	Conflicting_interpretations_of_pathogenicity	rs757796329	3	2	0	1
Promoter	HES1_1	chr3	194136382	T	A	0.000807406	27.5	NULL	0.56046	NULL	rs1367240499	1	1	0	0
Promoter	HES1_1	chr3	194136699	C	T	6.97652e-06	28	NULL	0.6749	NULL	rs780545366	2	2	0	0
Promoter	HES1_1	chr3	194137812	G	A	6.98051e-06	25	NULL	0.70497	NULL	rs1167542798	1	1	0	0
Promoter	HIST1H2AM_ENSR00000195186	chr6	27890584	C	G	NULL	25.1	NULL	NULL	NULL	NULL	1	1	0	0
Promoter	HIST1H2AM_ENSR00000195186	chr6	27893041	T	C	6.97817e-06	26.3	NULL	0.60906	NULL	rs1238486661	1	1	0	0
Promoter	HIST1H2AM_ENSR00000195186	chr6	27893091	G	A	NULL	25.2	NULL	0.70497	NULL	rs150057789	1	1	0	0
Promoter	HIST1H2AM_ENSR00000195186	chr6	27893142	C	A	6.97856e-06	25.2	NULL	0.69406	NULL	rs748960551	1	1	0	0
Promoter	HIST1H2AM_ENSR00000195186	chr6	27893767	T	C	NULL	28.7	NULL	0.88	NULL	rs756660759	1	1	0	0
Lnc_RNA_Promoter	RMRP_ENSR00000234661	chr9	35658677	G	T	NULL	25.5	NULL	0.70497	NULL	rs770935195	1	1	0	0
Lnc_RNA_Promoter	RMRP_ENSR00000234661	chr9	35662240	G	C	NULL	26.9	NULL	NULL	NULL	NULL	1	1	0	0
Lnc_RNA_Promoter	RMRP_ENSR00000234661	chr9	35663340	C	G	NULL	27.3	NULL	NULL	NULL	NULL	1	1	0	0
Lnc_RNA_Promoter	RMRP_ENSR00000234661	chr9	35664786	C	G	NULL	25.6	NULL	0.60906	NULL	rs764302007	1	1	0	0
