# Supplementary material for: Cancer carrier screening in the general population using whole‐genome sequencing
Source: Cancer Med. 2022 Jul 21;12(2):1972–83. doi: 10.1002/cam4.5034 (PMC9883534; doi:10.1002/cam4.5034)
Supplement: Supplementary file 12 — Table S12 [file CAM4-12-1972-s014.xlsx]

## Sheet: Table S12
Table S12: Rare structural variants (SVs) events in 1488 samples.
Structural variant type	Structural variant events	Rare events	724 cancer-related genes	Oncogenes	Tumor suppressor genes
Deletions	47472	24621	692	209	284
Duplications	8912	4862	139	43	66
Insertions	65434	37554	1138	339	508
Inversions	2263	1232	33	12	18
Total	124081	68269	2002	603	876
