# Supplementary material for: Cancer carrier screening in the general population using whole‐genome sequencing
Source: Cancer Med. 2022 Jul 21;12(2):1972–83. doi: 10.1002/cam4.5034 (PMC9883534; doi:10.1002/cam4.5034)
Supplement: Supplementary file 13 — Table S13 [file CAM4-12-1972-s002.xlsx]

## Sheet: Table S13
Table S13: Summary and details of rare structural variants in 724 cancer-related genes (occurrent frequency N≤2 or N=1) (first sheet and second sheet).
Summary of structural variants found in 724 cancer-related genes (occurrent frequency N≤2 or N=1).
N≤2
	FC	1MC	nMC
DEL	63	232	473
INS	109	357	796
INV	2	7	26
DUP	7	44	102
Total	181	640	1397
N=1
	FC	1MC	nMC
DEL	40	144	347
INS	70	241	587
INV	1	5	11
DUP	6	26	79
Total	117	416	1024

## Sheet: second sheet
Details of structural variants found in subgroups (occurrent frequency N≤2 or N=1).
Cancer_family	Chr	Start	End	SV_type	Gene	Sample_count	Gene_type	Cancer_family	Chr	Start	End	SV_type	Gene	Sample_count	Gene_type	Cancer_family	Chr	Start	End	SV_type	Gene	Sample_count	Gene_type
FC	chr10	102589441	102589443	INS	SUFU	2	TSG	1MC	chr10	110963335	110963402	DEL	SHOC2	1	CancerGene	nMC	chr10	102568898	102568923	INS	SUFU	1	TSG
FC	chr10	129518233	129518497	DEL	MGMT	1	TSG	1MC	chr10	112961254	112961254	INS	TCF7L2	1	Oncogene	nMC	chr10	102577411	102577983	DEL	SUFU	1	TSG
FC	chr10	129518466	129518581	DUP	MGMT	2	TSG	1MC	chr10	121577157	121577178	INS	FGFR2	2	Oncogene	nMC	chr10	102589441	102589443	INS	SUFU	2	TSG
FC	chr10	26751423	26751425	INS	ABI1	2	TSG	1MC	chr10	26751421	26751421	INS	ABI1	1	TSG	nMC	chr10	110946571	110946571	INS	SHOC2	1	CancerGene
FC	chr10	63254025	63254559	DEL	JMJD1C	1	CancerGene	1MC	chr10	26751431	26751434	INS	ABI1	1	TSG	nMC	chr10	112966184	112966184	INS	TCF7L2	1	Oncogene
FC	chr10	68570373	68571534	DEL	TET1	2	Oncogene,TSG	1MC	chr10	59819718	59819861	DEL	CCDC6	1	TSG	nMC	chr10	112967862	112971840	DEL	TCF7L2	1	Oncogene
FC	chr10	68595612	68595612	INS	TET1	1	Oncogene,TSG	1MC	chr10	62008037	62008061	INS	ARID5B	1	CancerGene	nMC	chr10	121481833	121481834	INS	FGFR2	1	Oncogene
FC	chr10	68683479	68683613	DEL	TET1	1	Oncogene,TSG	1MC	chr10	62889601	62889601	INS	EGR2	1	CancerGene	nMC	chr10	121556739	121556740	INS	FGFR2	1	Oncogene
FC	chr10	86765989	86765989	INS	BMPR1A	1	Oncogene,TSG	1MC	chr10	62889663	62889663	INS	EGR2	1	CancerGene	nMC	chr10	121577157	121577178	INS	FGFR2	2	Oncogene
FC	chr10	86809612	86809613	INS	BMPR1A	1	Oncogene,TSG	1MC	chr10	63171946	63172051	DUP	JMJD1C	1	CancerGene	nMC	chr10	129510823	129510907	DEL	MGMT	1	TSG
FC	chr1	114483696	114499619	DUP	TRIM33	1	TSG	1MC	chr10	63328152	63331624	DEL	JMJD1C	2	CancerGene	nMC	chr10	129518466	129518581	DUP	MGMT	2	TSG
FC	chr11	72063444	72063667	DEL	NUMA1	1	CancerGene	1MC	chr10	63343350	63343599	DEL	JMJD1C	2	CancerGene	nMC	chr10	129518501	129518501	INS	MGMT	1	TSG
FC	chr1	179176702	179176702	INS	ABL2	1	Oncogene	1MC	chr10	63521171	63521320	DEL	JMJD1C	2	CancerGene	nMC	chr10	129520507	129520507	INS	MGMT	1	TSG
FC	chr1	193195038	193347260	DUP	CDC73	1	TSG	1MC	chr10	68570373	68571534	DEL	TET1	2	Oncogene,TSG	nMC	chr10	129520556	129520556	INS	MGMT	1	TSG
FC	chr1	203306800	203306850	DEL	BTG2	2	CancerGene	1MC	chr10	68597030	68597030	INS	TET1	1	Oncogene,TSG	nMC	chr10	129564217	129564217	INS	MGMT	1	TSG
FC	chr12	11677171	11677171	INS	ETV6	1	TSG	1MC	chr10	7207479	7207530	DEL	SFMBT2	2	CancerGene	nMC	chr10	26751423	26751425	INS	ABI1	2	TSG
FC	chr1	214490879	214490973	INS	PTPN14	1	CancerGene	1MC	chr10	7399363	7399497	DEL	SFMBT2	1	CancerGene	nMC	chr10	26835088	26835088	INS	ABI1	1	TSG
FC	chr1	240868050	240868117	DEL	RGS7	1	CancerGene	1MC	chr10	86824105	86824105	INS	BMPR1A	1	Oncogene,TSG	nMC	chr10	26843127	26843561	DEL	ABI1	1	TSG
FC	chr1	243526778	243526779	INS	AKT3	2	Oncogene	1MC	chr10	86879043	86879118	DEL	BMPR1A	2	Oncogene,TSG	nMC	chr10	31375333	31380067	DEL	ZEB1	1	Oncogene
FC	chr1	243673501	243674416	DEL	AKT3	1	Oncogene	1MC	chr10	86893487	86939971	DUP	BMPR1A	2	Oncogene,TSG	nMC	chr10	31504013	31504013	INS	ZEB1	1	Oncogene
FC	chr12	50343468	50343658	DEL	FAM186A	1	CancerGene	1MC	chr10	92059325	92059325	INS	CPEB3	1	TSG	nMC	chr10	33199389	33199389	INS	NRP1	1	CancerGene
FC	chr12	6473720	6709619	INV	CHD4	2	Oncogene	1MC	chr10	92265063	92266935	DEL	CPEB3	1	TSG	nMC	chr10	33199401	33199401	INS	NRP1	1	CancerGene
FC	chr12	95534945	95537448	DUP	USP44	1	TSG	1MC	chr11	108321921	108322731	DUP	ATM	2	TSG	nMC	chr10	33228075	33228075	INS	NRP1	1	CancerGene
FC	chr13	26191222	26191223	INS	RNF6	1	CancerGene	1MC	chr11	114108036	114108036	INS	ZBTB16	1	TSG	nMC	chr10	33318459	33318554	DUP	NRP1	1	CancerGene
FC	chr13	35651362	35651440	DEL	NBEA	1	CancerGene	1MC	chr1	11154067	11154069	INS	MTOR	2	Oncogene	nMC	chr10	59881006	59882875	DUP	CCDC6	1	TSG
FC	chr13	40624317	40624317	INS	FOXO1	1	Oncogene,TSG	1MC	chr11	118755731	118755803	DEL	DDX6	1	Oncogene	nMC	chr10	61940956	61940965	INS	ARID5B	1	CancerGene
FC	chr13	71829334	71829334	INS	DACH1	1	CancerGene	1MC	chr11	118763070	118763153	DUP	DDX6	2	Oncogene	nMC	chr10	62076561	62076561	INS	ARID5B	1	CancerGene
FC	chr15	41730670	41730772	DEL	MGA	1	TSG	1MC	chr11	118763110	118763110	INS	DDX6	1	Oncogene	nMC	chr10	62087298	62087298	INS	ARID5B	1	CancerGene
FC	chr15	52507803	52507804	INS	MYO5A	2	CancerGene	1MC	chr11	118763649	118764618	DEL	DDX6	1	Oncogene	nMC	chr10	62889694	62889697	INS	EGR2	1	CancerGene
FC	chr15	57197152	57197152	INS	TCF12	1	TSG	1MC	chr11	118783810	118783810	INS	DDX6	1	Oncogene	nMC	chr10	62889791	62889791	INS	EGR2	1	CancerGene
FC	chr15	57275384	57275384	INS	TCF12	1	TSG	1MC	chr11	119238440	119238549	DEL	CBL	1	Oncogene,TSG	nMC	chr10	62889831	62889831	INS	EGR2	1	CancerGene
FC	chr15	66414496	66416436	DEL	MAP2K1	2	Oncogene	1MC	chr11	120409715	120409727	INS	ARHGEF12	2	TSG	nMC	chr10	63181527	63181697	DEL	JMJD1C	2	CancerGene
FC	chr15	89313905	89314058	DEL	FANCI	2	CancerGene	1MC	chr1	114413590	114413628	INS	TRIM33	1	TSG	nMC	chr10	63245478	63245478	INS	JMJD1C	1	CancerGene
FC	chr15	89314077	89314195	DEL	FANCI	1	CancerGene	1MC	chr1	116550561	116550614	DEL	CD58	1	CancerGene	nMC	chr10	63281074	63287400	DEL	JMJD1C	1	CancerGene
FC	chr15	90772907	90773042	DEL	BLM	1	TSG	1MC	chr11	32403335	32403335	INS	WT1	1	Oncogene,TSG	nMC	chr10	63328152	63331624	DEL	JMJD1C	2	CancerGene
FC	chr16	10129076	10129078	INS	GRIN2A	2	TSG	1MC	chr1	150930519	150930519	INS	SETDB1	1	Oncogene	nMC	chr10	63337550	63337600	DEL	JMJD1C	1	CancerGene
FC	chr16	10132339	10132341	INS	GRIN2A	2	TSG	1MC	chr11	57756842	57757187	DEL	CTNND1	1	TSG	nMC	chr10	63343350	63343599	DEL	JMJD1C	2	CancerGene
FC	chr16	23865495	23865547	DEL	PRKCB	1	CancerGene	1MC	chr1	15861510	15861510	INS	SPEN	1	TSG	nMC	chr10	63394705	63402027	DUP	JMJD1C	1	CancerGene
FC	chr16	23875506	23875507	INS	PRKCB	1	CancerGene	1MC	chr1	158659594	158659596	INS	SPTA1	2	CancerGene	nMC	chr10	63521171	63521320	DEL	JMJD1C	2	CancerGene
FC	chr16	5955359	5955361	INS	RBFOX1	2	CancerGene	1MC	chr11	61438937	61440198	DEL	SDHAF2	1	TSG	nMC	chr10	7207479	7207530	DEL	SFMBT2	2	CancerGene
FC	chr16	6060121	6060123	INS	RBFOX1	2	CancerGene	1MC	chr11	63860062	63860062	INS	MARK2	1	CancerGene	nMC	chr10	74828794	74831442	DEL	KAT6B	1	TSG
FC	chr16	6224503	6227175	DEL	RBFOX1	1	CancerGene	1MC	chr11	63909339	63910587	INV	MARK2	1	CancerGene	nMC	chr10	74830768	74830768	INS	KAT6B	1	TSG
FC	chr16	6256174	6256176	INS	RBFOX1	2	CancerGene	1MC	chr11	68047252	68047252	INS	TCIRG1	1	CancerGene	nMC	chr10	74944768	74944835	DEL	KAT6B	1	TSG
FC	chr16	6450873	6450873	INS	RBFOX1	1	CancerGene	1MC	chr1	170664874	170665006	DEL	PRRX1	1	CancerGene	nMC	chr10	86790189	86790210	INS	BMPR1A	2	Oncogene,TSG
FC	chr16	6539805	6539807	INS	RBFOX1	2	CancerGene	1MC	chr1	170708745	170708745	INS	PRRX1	1	CancerGene	nMC	chr10	86798061	86798061	INS	BMPR1A	1	Oncogene,TSG
FC	chr16	7022025	7022030	INS	RBFOX1	1	CancerGene	1MC	chr11	72073047	72073049	INS	NUMA1	2	CancerGene	nMC	chr10	86803024	86803035	INS	BMPR1A	1	Oncogene,TSG
FC	chr16	73306389	73308347	DEL	ZFHX3	2	TSG	1MC	chr1	17594224	17594224	INS	ARHGEF10L	1	TSG	nMC	chr10	86879043	86879118	DEL	BMPR1A	2	Oncogene,TSG
FC	chr16	73417984	73417988	INS	ZFHX3	1	TSG	1MC	chr11	92478948	92478948	INS	FAT3	1	CancerGene	nMC	chr10	86893487	86939971	DUP	BMPR1A	2	Oncogene,TSG
FC	chr16	7491382	7491384	INS	RBFOX1	2	CancerGene	1MC	chr11	92699459	92741987	DEL	FAT3	1	CancerGene	nMC	chr10	87914769	87914771	INS	PTEN	2	TSG
FC	chr16	88975252	88975252	INS	CBFA2T3	1	TSG	1MC	chr11	92754627	92754702	DEL	FAT3	1	CancerGene	nMC	chr10	87956521	87956521	INS	PTEN	1	TSG
FC	chr16	9899439	9899441	INS	GRIN2A	2	TSG	1MC	chr11	92878634	92878634	INS	FAT3	1	CancerGene	nMC	chr10	92140050	92142009	DUP	CPEB3	1	TSG
FC	chr1	7111657	7112184	DEL	CAMTA1	2	TSG	1MC	chr11	95989273	95989273	INS	MAML2	1	Oncogene	nMC	chr10	92289733	92289736	INS	CPEB3	1	TSG
FC	chr1	7480104	7480263	DEL	CAMTA1	2	TSG	1MC	chr11	96002804	96002866	DEL	MAML2	1	Oncogene	nMC	chr10	95049857	95049947	DEL	CYP2C8	1	CancerGene
FC	chr17	58385762	58385762	INS	RNF43	1	TSG	1MC	chr11	96095707	96095707	INS	MAML2	1	Oncogene	nMC	chr1	10695571	10695580	INS	CASZ1	2	CancerGene
FC	chr17	61716781	61716784	INS	BRIP1	2	TSG	1MC	chr11	96312219	96312219	INS	MAML2	1	Oncogene	nMC	chr1	10740986	10741004	INS	CASZ1	1	CancerGene
FC	chr17	61716804	61716804	INS	BRIP1	1	TSG	1MC	chr1	204519571	204520005	DEL	MDM4	1	Oncogene	nMC	chr11	1022072	1022178	DEL	MUC6	1	CancerGene
FC	chr1	7653014	7653977	DEL	CAMTA1	1	TSG	1MC	chr1	204539121	204539238	DEL	MDM4	1	Oncogene	nMC	chr11	1032419	1032762	DEL	MUC6	1	CancerGene
FC	chr1	7654826	7654828	INS	CAMTA1	2	TSG	1MC	chr12	113091444	113091602	DUP	DTX1	2	CancerGene	nMC	chr11	1035464	1035524	DEL	MUC6	1	CancerGene
FC	chr17	82838378	82838489	DEL	ZNF750	1	TSG	1MC	chr12	122273100	122274037	DEL	CLIP1	2	CancerGene	nMC	chr11	108241783	108241937	DEL	ATM	1	TSG
FC	chr18	53165377	53172908	DEL	DCC	2	CancerGene	1MC	chr12	122274166	122278787	DEL	CLIP1	2	CancerGene	nMC	chr11	108322121	108322909	DEL	ATM	2	TSG
FC	chr18	53307895	53307954	DEL	DCC	2	CancerGene	1MC	chr12	122278940	122279025	DEL	CLIP1	2	CancerGene	nMC	chr1	11118228	11118228	INS	MTOR	1	Oncogene
FC	chr19	1185984	1185984	INS	STK11	1	TSG	1MC	chr12	122309882	122316748	DEL	CLIP1	2	CancerGene	nMC	chr11	114235789	114235789	INS	ZBTB16	1	TSG
FC	chr19	13595307	13595564	DEL	CACNA1A	2	Oncogene	1MC	chr12	122316855	122319231	DEL	CLIP1	1	CancerGene	nMC	chr1	11154067	11154069	INS	MTOR	2	Oncogene
FC	chr19	18159163	18159164	INS	PIK3R2	1	Oncogene	1MC	chr12	122319347	122327945	DEL	CLIP1	2	CancerGene	nMC	chr11	118763070	118763153	DUP	DDX6	2	Oncogene
FC	chr19	21537900	21538637	DEL	ZNF429	2	CancerGene	1MC	chr12	122328161	122328259	DEL	CLIP1	2	CancerGene	nMC	chr11	118768987	118768987	INS	DDX6	1	Oncogene
FC	chr19	2183925	2183927	INS	DOT1L	2	CancerGene	1MC	chr12	122328426	122332986	DEL	CLIP1	2	CancerGene	nMC	chr11	119260939	119260939	INS	CBL	1	Oncogene,TSG
FC	chr19	21941595	21941784	DEL	ZNF208	1	CancerGene	1MC	chr12	122336747	122340751	DEL	CLIP1	2	CancerGene	nMC	chr11	119283625	119283625	INS	CBL	1	Oncogene,TSG
FC	chr19	42168079	42169684	DEL	POU2F2	1	CancerGene	1MC	chr12	122354556	122355114	DEL	CLIP1	2	CancerGene	nMC	chr11	120347119	120347119	INS	ARHGEF12	1	TSG
FC	chr19	46974475	46974475	INS	ARHGAP35	1	TSG	1MC	chr12	122355312	122360958	DEL	CLIP1	2	CancerGene	nMC	chr11	120347132	120347132	INS	ARHGEF12	1	TSG
FC	chr19	47718903	47718973	DEL	EHD2	1	CancerGene	1MC	chr12	122361179	122363980	DEL	CLIP1	2	CancerGene	nMC	chr11	120367352	120367354	INS	ARHGEF12	2	TSG
FC	chr19	47731295	47731295	INS	EHD2	1	CancerGene	1MC	chr12	122362670	122362716	INS	CLIP1	1	CancerGene	nMC	chr11	120409715	120409727	INS	ARHGEF12	2	TSG
FC	chr19	52200912	52201176	DEL	PPP2R1A	1	Oncogene,TSG	1MC	chr12	122364105	122377386	DEL	CLIP1	1	CancerGene	nMC	chr1	11220045	11220065	INS	MTOR	1	Oncogene
FC	chr19	57872963	57873047	DEL	ZNF814	1	CancerGene	1MC	chr12	122377960	122380367	DEL	CLIP1	2	CancerGene	nMC	chr11	14301391	14301391	INS	RRAS2	1	CancerGene
FC	chr20	42276496	42276546	DEL	PTPRT	1	TSG	1MC	chr12	122380558	122422520	DEL	CLIP1	2	CancerGene	nMC	chr1	114455787	114455789	INS	TRIM33	2	TSG
FC	chr20	42404967	42404972	INS	PTPRT	1	TSG	1MC	chr12	124333967	124333967	INS	NCOR2	1	TSG	nMC	chr1	114487233	114487637	DEL	TRIM33	2	TSG
FC	chr20	42836997	42837224	DEL	PTPRT	1	TSG	1MC	chr12	124339575	124339575	INS	NCOR2	1	TSG	nMC	chr11	32412727	32412729	INS	WT1	2	Oncogene,TSG
FC	chr21	31673471	31673471	INS	SCAF4	1	TSG	1MC	chr12	124339731	124339731	INS	NCOR2	1	TSG	nMC	chr1	145572322	146064756	DUP	TXNIP	2	CancerGene
FC	chr21	33337757	33337759	INS	IFNAR1	1	CancerGene	1MC	chr12	124532929	124532929	INS	NCOR2	1	TSG	nMC	chr11	47228973	47228977	INS	DDB2	2	Oncogene,TSG
FC	chr21	34967319	34967319	INS	RUNX1	1	Oncogene,TSG	1MC	chr12	124532934	124532990	INS	NCOR2	1	TSG	nMC	chr1	147604686	147604791	DUP	BCL9	1	Oncogene
FC	chr21	35079589	35079592	INS	RUNX1	2	Oncogene,TSG	1MC	chr12	12560946	12560946	INS	DUSP16	1	CancerGene	nMC	chr1	155017363	155017526	DEL	ZBTB7B	1	CancerGene
FC	chr21	35526791	35526820	INS	RUNX1	2	Oncogene,TSG	1MC	chr1	214460466	214460628	DEL	PTPN14	2	CancerGene	nMC	chr1	155898519	155898526	INS	RIT1	1	CancerGene
FC	chr21	35769882	35769934	INV	RUNX1	1	Oncogene,TSG	1MC	chr1	229453222	229453404	DUP	NUP133	2	CancerGene	nMC	chr1	156817047	156817047	INS	NTRK1	1	Oncogene,TSG
FC	chr21	35942502	35942677	DEL	RUNX1	1	Oncogene,TSG	1MC	chr1	229472707	229472707	INS	NUP133	1	CancerGene	nMC	chr11	57757328	57757625	DUP	CTNND1	1	TSG
FC	chr2	141107718	141107718	INS	LRP1B	1	TSG	1MC	chr12	332651	332651	INS	KDM5A	1	Oncogene	nMC	chr11	57800765	57800819	DEL	CTNND1	1	TSG
FC	chr2	141314819	141314913	DEL	LRP1B	2	TSG	1MC	chr1	240830164	240830164	INS	RGS7	1	CancerGene	nMC	chr1	158644622	158644622	INS	SPTA1	1	CancerGene
FC	chr2	141544383	141544384	INS	LRP1B	1	TSG	1MC	chr1	240953794	240958332	INV	RGS7	2	CancerGene	nMC	chr1	158659594	158659596	INS	SPTA1	2	CancerGene
FC	chr2	141923398	141923436	INS	LRP1B	1	TSG	1MC	chr1	240958077	240963929	DEL	RGS7	1	CancerGene	nMC	chr1	15904452	15904452	INS	SPEN	1	TSG
FC	chr2	142022311	142022313	INS	LRP1B	2	TSG	1MC	chr1	241326648	241326648	INS	RGS7	1	CancerGene	nMC	chr1	161318944	161380673	DUP	SDHC	1	TSG
FC	chr2	177351510	177351638	DEL	NFE2L2	2	Oncogene,TSG	1MC	chr1	241326655	241326655	INS	RGS7	1	CancerGene	nMC	chr11	63877028	63877028	INS	MARK2	1	CancerGene
FC	chr2	202545206	202545207	INS	BMPR2	2	CancerGene	1MC	chr12	4291000	4291207	DEL	CCND2	1	Oncogene	nMC	chr11	64312059	64312220	DEL	ESRRA	1	CancerGene
FC	chr2	211774396	211775816	DEL	ERBB4	1	Oncogene,TSG	1MC	chr12	45780914	45781372	DEL	ARID2	2	TSG	nMC	chr11	69645003	69646668	DUP	CCND1	1	Oncogene
FC	chr2	211861124	211861124	INS	ERBB4	1	Oncogene,TSG	1MC	chr12	49051174	49051255	DEL	KMT2D	1	Oncogene,TSG	nMC	chr11	69645347	69646687	DEL	CCND1	2	Oncogene
FC	chr2	218588521	218588576	DEL	CNOT9	1	CancerGene	1MC	chr12	50346218	50346220	INS	FAM186A	1	CancerGene	nMC	chr1	17008670	17356530	INV	SDHB	1	TSG
FC	chr2	240786663	240786665	INS	KIF1A	2	CancerGene	1MC	chr12	57112186	57112221	INS	STAT6	1	Oncogene	nMC	chr11	72056635	72056635	INS	NUMA1	1	CancerGene
FC	chr2	25288888	25289135	DEL	DNMT3A	1	TSG	1MC	chr12	70632686	70634279	DEL	PTPRB	2	TSG	nMC	chr11	72073047	72073049	INS	NUMA1	2	CancerGene
FC	chr2	29876360	29876427	DEL	ALK	1	Oncogene	1MC	chr13	26160534	26160544	INS	RNF6	1	CancerGene	nMC	chr1	17689481	17689616	DUP	ARHGEF10L	1	TSG
FC	chr2	32534730	32534730	INS	BIRC6	1	Oncogene	1MC	chr13	28041955	28043912	DEL	FLT3	1	Oncogene	nMC	chr1	17689484	17689486	INS	ARHGEF10L	1	TSG
FC	chr2	39046273	39046273	INS	SOS1	1	Oncogene	1MC	chr13	28065622	28065831	DEL	FLT3	2	Oncogene	nMC	chr1	179121967	179124483	DEL	ABL2	1	Oncogene
FC	chr2	47502486	47502486	INS	MSH2	1	TSG	1MC	chr13	35029839	35029839	INS	NBEA	1	CancerGene	nMC	chr1	179174908	179174920	INS	ABL2	1	Oncogene
FC	chr2	47502577	47502579	INS	MSH2	1	TSG	1MC	chr13	48527338	48527340	INS	RB1	2	TSG	nMC	chr11	92240571	92240576	INS	FAT3	1	CancerGene
FC	chr3	11318115	11337512	DEL	ATG7	1	CancerGene	1MC	chr13	48527360	48527361	INS	RB1	1	TSG	nMC	chr11	92406089	92406151	DEL	FAT3	2	CancerGene
FC	chr3	11384888	11448393	DEL	ATG7	2	CancerGene	1MC	chr13	71748877	71748964	INS	DACH1	1	CancerGene	nMC	chr11	92412757	92412758	INS	FAT3	1	CancerGene
FC	chr3	114646090	114646090	INS	ZBTB20	1	CancerGene	1MC	chr13	73064794	73068093	DEL	KLF5	1	Oncogene	nMC	chr11	92483621	92483813	DEL	FAT3	1	CancerGene
FC	chr3	114753429	114753432	INS	ZBTB20	1	CancerGene	1MC	chr1	39190400	39190401	INS	MACF1	1	Oncogene	nMC	chr11	92512517	92512575	DEL	FAT3	2	CancerGene
FC	chr3	114844519	114844521	INS	ZBTB20	2	CancerGene	1MC	chr1	39206849	39206850	INS	MACF1	1	Oncogene	nMC	chr11	92720337	92724885	DUP	FAT3	2	CancerGene
FC	chr3	114969486	114969486	INS	ZBTB20	1	CancerGene	1MC	chr1	39212000	39212003	INS	MACF1	2	Oncogene	nMC	chr11	96092042	96092096	DEL	MAML2	2	Oncogene
FC	chr3	12659427	12659427	INS	RAF1	1	Oncogene	1MC	chr1	39296747	39296815	DEL	MACF1	1	Oncogene	nMC	chr11	96245972	96248381	DEL	MAML2	1	Oncogene
FC	chr3	169612138	169612138	INS	MECOM	1	Oncogene	1MC	chr1	39307900	39307902	INS	MACF1	2	Oncogene	nMC	chr11	96299059	96299060	INS	MAML2	1	Oncogene
FC	chr3	177135334	177135353	INS	TBL1XR1	2	Oncogene,TSG	1MC	chr1	39477062	39477064	INS	MACF1	2	Oncogene	nMC	chr11	96316210	96316212	INS	MAML2	2	Oncogene
FC	chr3	177225127	177225129	INS	TBL1XR1	2	Oncogene,TSG	1MC	chr14	102119228	102119341	DUP	HSP90AA1	1	CancerGene	nMC	chr11	96317566	96317632	DEL	MAML2	1	Oncogene
FC	chr3	183534108	183534111	INS	KLHL6	2	CancerGene	1MC	chr14	102820595	102820621	INS	TRAF3	1	TSG	nMC	chr1	198657240	198657242	INS	PTPRC	2	Oncogene,TSG
FC	chr3	188470281	188470281	INS	LPP	1	Oncogene	1MC	chr14	45147875	45150626	DEL	FANCM	1	CancerGene	nMC	chr1	203306800	203306850	DEL	BTG2	2	CancerGene
FC	chr3	188485814	188485815	INS	LPP	1	Oncogene	1MC	chr1	47259006	47259011	INS	STIL	2	Oncogene	nMC	chr1	203306912	203306965	DEL	BTG2	1	CancerGene
FC	chr3	188495064	188495064	INS	LPP	1	Oncogene	1MC	chr1	47265237	47265237	INS	STIL	1	Oncogene	nMC	chr1	207521624	207521624	INS	CR1	1	CancerGene
FC	chr3	188511089	188511091	INS	LPP	2	Oncogene	1MC	chr14	81035199	81035571	DEL	TSHR	2	Oncogene	nMC	chr12	112497964	112500055	DEL	PTPN11	1	Oncogene
FC	chr3	188883732	188883732	INS	LPP	1	Oncogene	1MC	chr14	81072751	81073043	DEL	TSHR	2	Oncogene	nMC	chr12	113091444	113091602	DUP	DTX1	2	CancerGene
FC	chr3	42630794	42630794	INS	NKTR	1	CancerGene	1MC	chr14	92068372	92068969	DEL	ATXN3	1	TSG	nMC	chr12	11734423	11735054	DEL	ETV6	2	TSG
FC	chr3	52584449	52584451	INS	PBRM1	2	TSG	1MC	chr14	99229003	99229127	DEL	BCL11B	1	Oncogene,TSG	nMC	chr12	11786547	11786547	INS	ETV6	1	TSG
FC	chr3	52633559	52633561	INS	PBRM1	2	TSG	1MC	chr15	28304165	28304165	INS	HERC2	1	CancerGene	nMC	chr12	122293549	122294263	DEL	CLIP1	1	CancerGene
FC	chr3	53465976	53465976	INS	CACNA1D	1	Oncogene	1MC	chr15	41031555	41031555	INS	INO80	1	CancerGene	nMC	chr12	122299612	122299612	INS	CLIP1	1	CancerGene
FC	chr3	59986745	59986746	INS	FHIT	1	TSG	1MC	chr15	41031962	41031963	INS	INO80	1	CancerGene	nMC	chr12	122389783	122389812	INS	CLIP1	1	CancerGene
FC	chr3	60124000	60124009	INS	FHIT	1	TSG	1MC	chr15	41051128	41051128	INS	INO80	1	CancerGene	nMC	chr12	124333896	124333897	INS	NCOR2	1	TSG
FC	chr3	60281002	60281004	INS	FHIT	2	TSG	1MC	chr15	41656130	41656573	DEL	MGA	1	TSG	nMC	chr12	124333994	124333994	INS	NCOR2	1	TSG
FC	chr3	60281019	60281023	INS	FHIT	2	TSG	1MC	chr15	41762460	41762462	INS	MGA	2	TSG	nMC	chr12	124334001	124334001	INS	NCOR2	1	TSG
FC	chr3	60569755	60569755	INS	FHIT	1	TSG	1MC	chr15	41762491	41762508	INS	MGA	2	TSG	nMC	chr12	124334012	124334013	INS	NCOR2	1	TSG
FC	chr3	60955586	60955588	INS	FHIT	2	TSG	1MC	chr15	52334042	52336026	DEL	MYO5A	1	CancerGene	nMC	chr12	124417059	124417059	INS	NCOR2	1	TSG
FC	chr3	71158082	71158083	INS	FOXP1	1	Oncogene	1MC	chr15	56950745	56950745	INS	TCF12	1	TSG	nMC	chr12	124417094	124417095	INS	NCOR2	1	TSG
FC	chr4	152424617	152424617	INS	FBXW7	1	TSG	1MC	chr15	57077341	57077341	INS	TCF12	1	TSG	nMC	chr12	124467774	124468074	DEL	NCOR2	1	TSG
FC	chr4	450957	450970	INS	ZNF721	1	CancerGene	1MC	chr15	57077345	57077345	INS	TCF12	1	TSG	nMC	chr12	12475738	12475800	DEL	DUSP16	1	CancerGene
FC	chr4	454771	454932	DEL	ZNF721	1	CancerGene	1MC	chr15	57223642	57223644	INS	TCF12	2	TSG	nMC	chr12	12511057	12511369	DUP	DUSP16	1	CancerGene
FC	chr4	55095428	55095428	INS	KDR	1	Oncogene	1MC	chr15	57275367	57275372	INS	TCF12	2	TSG	nMC	chr12	132627101	132627101	INS	POLE	1	TSG
FC	chr5	180614310	180614310	INS	FLT4	1	Oncogene	1MC	chr15	57275390	57275391	INS	TCF12	2	TSG	nMC	chr1	214358933	214449197	DUP	PTPN14	1	CancerGene
FC	chr5	180632238	180632238	INS	FLT4	1	Oncogene	1MC	chr15	57294906	57295500	DEL	TCF12	2	TSG	nMC	chr1	214426032	214426032	INS	PTPN14	1	CancerGene
FC	chr5	24481307	24776884	DUP	CDH10	1	TSG	1MC	chr15	59039678	59039800	DEL	RNF111	1	TSG	nMC	chr1	214433965	214433969	INS	PTPN14	2	CancerGene
FC	chr5	68262694	68262694	INS	PIK3R1	1	TSG	1MC	chr15	66414496	66416436	DEL	MAP2K1	2	Oncogene	nMC	chr1	214460466	214460628	DEL	PTPN14	2	CancerGene
FC	chr6	128445699	128452166	DEL	PTPRK	1	TSG	1MC	chr15	89296922	89296972	DEL	FANCI	1	CancerGene	nMC	chr12	14482570	14482651	DEL	ATF7IP	1	TSG
FC	chr6	136284094	136284144	DEL	BCLAF1	2	CancerGene	1MC	chr15	89314108	89314108	INS	FANCI	1	CancerGene	nMC	chr1	214490839	214490921	DEL	PTPN14	2	CancerGene
FC	chr6	151727407	151734779	DEL	ESR1	1	Oncogene,TSG	1MC	chr15	90721568	90721684	DEL	BLM	1	TSG	nMC	chr12	21475751	21476326	DEL	RECQL	2	CancerGene
FC	chr6	41956462	41967262	DEL	CCND3	1	Oncogene	1MC	chr15	90784351	90784351	INS	BLM	1	TSG	nMC	chr12	24593111	25220684	DUP	KRAS	2	Oncogene
FC	chr6	41989466	41989467	INS	CCND3	2	Oncogene	1MC	chr15	92631129	92631433	DEL	FAM174B	2	CancerGene	nMC	chr1	229499958	229499958	INS	NUP133	1	CancerGene
FC	chr7	102030691	102030691	INS	CUX1	1	Oncogene,TSG	1MC	chr15	92961876	92961876	INS	CHD2	1	TSG	nMC	chr12	323210	323210	INS	KDM5A	1	Oncogene
FC	chr7	116754957	116754983	INS	MET	1	Oncogene	1MC	chr16	10015271	10015272	INS	GRIN2A	2	TSG	nMC	chr12	330085	330085	INS	KDM5A	1	Oncogene
FC	chr7	2909402	2909415	INS	CARD11	2	Oncogene	1MC	chr16	10038192	10041497	DEL	GRIN2A	1	TSG	nMC	chr1	240793604	240793611	INS	RGS7	1	CancerGene
FC	chr7	50335047	50335098	DEL	IKZF1	1	TSG	1MC	chr16	10085187	10085187	INS	GRIN2A	1	TSG	nMC	chr1	240848376	240848836	INV	RGS7	2	CancerGene
FC	chr7	55184803	55184886	DEL	EGFR	2	Oncogene	1MC	chr16	13938685	13942769	DEL	ERCC4	2	TSG	nMC	chr1	240853900	240853900	INS	RGS7	1	CancerGene
FC	chr7	87675653	87675653	INS	ABCB1	1	CancerGene	1MC	chr16	15829579	15829797	DEL	MYH11	2	CancerGene	nMC	chr1	240867692	240867692	INS	RGS7	1	CancerGene
FC	chr8	1874662	1874664	INS	ARHGEF10	1	TSG	1MC	chr16	23882015	23882017	INS	PRKCB	1	CancerGene	nMC	chr1	240955545	240955551	INS	RGS7	1	CancerGene
FC	chr8	1888116	1888116	INS	ARHGEF10	1	TSG	1MC	chr16	24170678	24170802	DEL	PRKCB	1	CancerGene	nMC	chr1	241220970	241221052	DEL	RGS7	1	CancerGene
FC	chr8	1919126	1920072	DEL	ARHGEF10	2	TSG	1MC	chr16	3741577	3741712	DEL	CREBBP	2	Oncogene,TSG	nMC	chr1	241327014	241327088	DEL	RGS7	2	CancerGene
FC	chr8	1943812	1943873	DEL	ARHGEF10	2	TSG	1MC	chr16	3862240	3862295	DUP	CREBBP	2	Oncogene,TSG	nMC	chr1	243526778	243526779	INS	AKT3	2	Oncogene
FC	chr8	31956050	31967450	DEL	NRG1	2	TSG	1MC	chr1	64928778	64928778	INS	JAK1	1	Oncogene,TSG	nMC	chr1	243550958	243550958	INS	AKT3	1	Oncogene
FC	chr8	31960867	31967606	DUP	NRG1	1	TSG	1MC	chr1	64928793	64928798	INS	JAK1	1	Oncogene,TSG	nMC	chr1	243645166	243645431	DEL	AKT3	1	Oncogene
FC	chr8	32400992	32401585	DEL	NRG1	1	TSG	1MC	chr16	50745848	50745850	INS	CYLD	2	TSG	nMC	chr1	243712330	243784639	DEL	AKT3	1	Oncogene
FC	chr8	68069573	68069576	INS	PREX2	2	Oncogene	1MC	chr16	5422378	5422380	INS	RBFOX1	2	CancerGene	nMC	chr1	243727454	243727534	DUP	AKT3	1	Oncogene
FC	chr8	87129091	87129092	INS	CNBD1	2	CancerGene	1MC	chr16	5653164	5653345	DEL	RBFOX1	2	CancerGene	nMC	chr12	45732475	45737779	DEL	ARID2	2	TSG
FC	chr9	10404438	10404439	INS	PTPRD	1	TSG	1MC	chr16	5832267	5832267	INS	RBFOX1	1	CancerGene	nMC	chr12	45738779	45738779	INS	ARID2	1	TSG
FC	chr9	133105823	133105840	INS	RALGDS	1	CancerGene	1MC	chr16	5955409	5955413	INS	RBFOX1	1	CancerGene	nMC	chr12	45870828	45870960	DUP	ARID2	1	TSG
FC	chr9	136528393	136528393	INS	NOTCH1	1	Oncogene,TSG	1MC	chr16	6112973	6115010	DEL	RBFOX1	1	CancerGene	nMC	chr12	45899711	45899711	INS	ARID2	1	TSG
FC	chr9	136534908	136534998	DEL	NOTCH1	1	Oncogene,TSG	1MC	chr16	6212145	6216158	DEL	RBFOX1	2	CancerGene	nMC	chr12	55905252	56141648	INV	ERBB3	1	Oncogene
FC	chr9	36870062	36870064	INS	PAX5	2	Oncogene,TSG	1MC	chr16	6372820	6373132	DEL	RBFOX1	1	CancerGene	nMC	chr12	56091348	56091349	INS	ERBB3	1	Oncogene
FC	chr9	400937	400937	INS	DOCK8	1	CancerGene	1MC	chr16	6448155	6448157	INS	RBFOX1	2	CancerGene	nMC	chr12	57100645	57100700	DEL	STAT6	2	Oncogene
FC	chr9	77894358	77894360	INS	GNAQ	2	Oncogene	1MC	chr16	6450815	6450818	INS	RBFOX1	2	CancerGene	nMC	chr12	6473720	6709619	INV	CHD4	2	Oncogene
FC	chr9	77984049	77984049	INS	GNAQ	1	Oncogene	1MC	chr16	6526829	6526829	INS	RBFOX1	1	CancerGene	nMC	chr1	26769878	26770544	DEL	ARID1A	1	TSG
FC	chr9	78031573	78031624	DEL	GNAQ	1	Oncogene	1MC	chr16	6574711	6574739	INS	RBFOX1	1	CancerGene	nMC	chr12	68833296	68833312	INS	MDM2	1	Oncogene
FC	chr9	8292201	8314364	DUP	PTPRD	1	TSG	1MC	chr16	6819729	6819735	INS	RBFOX1	2	CancerGene	nMC	chr12	68849724	68849859	DUP	MDM2	1	Oncogene
FC	chr9	93272738	93272738	INS	WNK2	1	TSG	1MC	chr16	6854586	6854588	INS	RBFOX1	2	CancerGene	nMC	chr12	70527879	70527977	DUP	PTPRB	1	TSG
FC	chr9	9917302	9917302	INS	PTPRD	1	TSG	1MC	chr16	68738964	68738964	INS	CDH1	1	TSG	nMC	chr12	70576679	70576691	INS	PTPRB	2	TSG
FC	chrX	124177641	124177641	INS	STAG2	1	TSG	1MC	chr16	68745566	68745622	DUP	CDH1	1	TSG	nMC	chr12	70632686	70634279	DEL	PTPRB	2	TSG
FC	chrX	1472603	1472769	DEL	P2RY8	1	Oncogene	1MC	chr16	68745611	68745611	INS	CDH1	1	TSG	nMC	chr13	20063810	20063914	DUP	ZMYM2	1	CancerGene
FC	chrX	20220461	20220548	DEL	RPS6KA3	2	CancerGene	1MC	chr16	6985832	6985832	INS	RBFOX1	1	CancerGene	nMC	chr13	20063831	20063831	INS	ZMYM2	1	CancerGene
FC	chrX	31434417	31434442	INS	DMD	2	CancerGene	1MC	chr16	69954760	70340743	DUP	PDPR	1	CancerGene	nMC	chr13	20990487	20990488	INS	LATS2	1	TSG
FC	chrX	31436621	31436745	DEL	DMD	2	CancerGene	1MC	chr16	7008659	7009145	DEL	RBFOX1	2	CancerGene	nMC	chr13	24437848	24437850	INS	PARP4	2	CancerGene
FC	chrX	31732236	31732238	INS	DMD	2	CancerGene	1MC	chr16	70133420	70133422	INS	PDPR	2	CancerGene	nMC	chr13	24440215	24440293	DEL	PARP4	1	CancerGene
FC	chrX	32008621	32044375	DEL	DMD	1	CancerGene	1MC	chr16	7023563	7023565	INS	RBFOX1	2	CancerGene	nMC	chr13	24460493	24460493	INS	PARP4	1	CancerGene
FC	chrX	32190022	32210332	DEL	DMD	1	CancerGene	1MC	chr16	7119300	7123007	DEL	RBFOX1	1	CancerGene	nMC	chr13	28055069	28055127	DEL	FLT3	1	Oncogene
FC	chrX	32483163	32483165	INS	DMD	2	CancerGene	1MC	chr16	7144417	7144417	INS	RBFOX1	1	CancerGene	nMC	chr13	28065622	28065831	DEL	FLT3	2	Oncogene
FC	chrX	33008803	33008803	INS	DMD	1	CancerGene	1MC	chr16	72817142	72827259	DEL	ZFHX3	1	TSG	nMC	chr13	32635002	32635341	DEL	PDS5B	1	CancerGene
FC	chrX	53658049	53658049	INS	HUWE1	1	CancerGene	1MC	chr16	72865748	72868055	DEL	ZFHX3	1	TSG	nMC	chr13	32638055	32639589	DEL	PDS5B	1	CancerGene
FC	chrX	71452571	71452647	DEL	TAF1	2	CancerGene	1MC	chr16	73105409	73105411	INS	ZFHX3	2	TSG	nMC	chr13	32638075	32639803	DUP	PDS5B	1	CancerGene
FC	chrX	71506500	71507260	DEL	TAF1	1	CancerGene	1MC	chr16	73157464	73157466	INS	ZFHX3	2	TSG	nMC	chr13	32731543	32731543	INS	PDS5B	1	CancerGene
FC	chrX	77735614	77735808	DEL	ATRX	2	TSG	1MC	chr16	73287769	73287826	DEL	ZFHX3	1	TSG	nMC	chr13	32775097	32775097	INS	PDS5B	1	CancerGene
								1MC	chr16	73293782	73293866	DEL	ZFHX3	2	TSG	nMC	chr13	35010742	35010757	INS	NBEA	1	CancerGene
								1MC	chr16	73401365	73401371	INS	ZFHX3	1	TSG	nMC	chr13	35102046	35102111	DEL	NBEA	2	CancerGene
								1MC	chr16	73502861	73502861	INS	ZFHX3	1	TSG	nMC	chr13	35266988	35266988	INS	NBEA	1	CancerGene
								1MC	chr16	73515499	73515551	DEL	ZFHX3	2	TSG	nMC	chr13	35539915	35539915	INS	NBEA	1	CancerGene
								1MC	chr16	73579822	73579886	DEL	ZFHX3	1	TSG	nMC	chr13	36182888	36189060	DEL	SOHLH2	1	CancerGene
								1MC	chr16	73589289	73589733	DEL	ZFHX3	1	TSG	nMC	chr13	48338096	48698240	INV	CYSLTR2	1	Oncogene
								1MC	chr16	73591691	73591693	INS	ZFHX3	2	TSG	nMC	chr13	48338096	48698240	INV	RB1	1	TSG
								1MC	chr16	73631928	73631939	INS	ZFHX3	1	TSG	nMC	chr13	48418023	48418120	DEL	RB1	1	TSG
								1MC	chr16	7448927	7448927	INS	RBFOX1	1	CancerGene	nMC	chr13	48527338	48527340	INS	RB1	2	TSG
								1MC	chr16	7571866	7573571	DEL	RBFOX1	1	CancerGene	nMC	chr13	48672594	48672601	INS	CYSLTR2	1	Oncogene
								1MC	chr16	7612095	7615078	DEL	RBFOX1	2	CancerGene	nMC	chr1	36227308	36229677	DEL	THRAP3	1	TSG
								1MC	chr16	88888482	88888557	DEL	CBFA2T3	1	TSG	nMC	chr1	36293028	36293028	INS	THRAP3	1	TSG
								1MC	chr16	88929673	88930321	DEL	CBFA2T3	1	TSG	nMC	chr1	36293031	36293031	INS	THRAP3	1	TSG
								1MC	chr16	88933278	88933785	DEL	CBFA2T3	1	TSG	nMC	chr13	71485575	71485575	INS	DACH1	1	CancerGene
								1MC	chr16	88975133	88975135	INS	CBFA2T3	2	TSG	nMC	chr13	71519883	71519883	INS	DACH1	1	CancerGene
								1MC	chr16	88975200	88975200	INS	CBFA2T3	1	TSG	nMC	chr13	71601597	71601597	INS	DACH1	1	CancerGene
								1MC	chr16	88975242	88975246	INS	CBFA2T3	2	TSG	nMC	chr13	71692506	71692506	INS	DACH1	1	CancerGene
								1MC	chr16	89780015	89787926	DUP	FANCA	1	TSG	nMC	chr13	71738730	71738732	INS	DACH1	2	CancerGene
								1MC	chr16	89783904	89784046	DEL	FANCA	1	TSG	nMC	chr13	71866426	71866498	DEL	DACH1	1	CancerGene
								1MC	chr16	9803097	9803153	DUP	GRIN2A	1	TSG	nMC	chr1	38841589	38841789	DEL	RRAGC	1	CancerGene
								1MC	chr16	9979818	9979861	INS	GRIN2A	1	TSG	nMC	chr1	39212000	39212003	INS	MACF1	2	Oncogene
								1MC	chr16	9996024	9996024	INS	GRIN2A	1	TSG	nMC	chr1	39288469	39290904	DEL	MACF1	1	Oncogene
								1MC	chr1	7074713	7074780	DEL	CAMTA1	1	TSG	nMC	chr1	39296827	39296827	INS	MACF1	1	Oncogene
								1MC	chr17	35775145	35792884	DEL	TAF15	1	Oncogene	nMC	chr1	39307900	39307902	INS	MACF1	2	Oncogene
								1MC	chr17	35844544	35844628	DEL	TAF15	2	Oncogene	nMC	chr1	39359999	39360028	INS	MACF1	1	Oncogene
								1MC	chr17	39499213	39499226	INS	CDK12	1	TSG	nMC	chr1	39406756	39406756	INS	MACF1	1	Oncogene
								1MC	chr17	39855957	39856065	DEL	IKZF3	2	CancerGene	nMC	chr1	39413849	39413909	DEL	MACF1	1	Oncogene
								1MC	chr17	42371920	42373287	DEL	STAT3	1	Oncogene	nMC	chr1	39477062	39477064	INS	MACF1	2	Oncogene
								1MC	chr17	43100595	43100597	INS	BRCA1	2	TSG	nMC	chr14	102792658	102795499	DEL	TRAF3	1	TSG
								1MC	chr1	7436626	7445036	DEL	CAMTA1	1	TSG	nMC	chr14	102811943	102811978	INS	TRAF3	1	TSG
								1MC	chr1	7445160	7445216	DEL	CAMTA1	1	TSG	nMC	chr14	102836135	102836190	DEL	TRAF3	1	TSG
								1MC	chr17	44888606	44893640	DEL	EFTUD2	2	CancerGene	nMC	chr14	102877040	102877718	DEL	TRAF3	1	TSG
								1MC	chr17	46049265	46049271	INS	KANSL1	1	TSG	nMC	chr14	21386607	21386609	INS	CHD8	1	TSG
								1MC	chr1	7474135	7474225	DEL	CAMTA1	1	TSG	nMC	chr14	45182133	45182410	DEL	FANCM	1	CancerGene
								1MC	chr17	47538202	47538202	INS	NPEPPS	1	CancerGene	nMC	chr14	65087572	65087572	INS	MAX	1	TSG
								1MC	chr17	47574050	47574052	INS	NPEPPS	2	CancerGene	nMC	chr1	47259006	47259011	INS	STIL	2	Oncogene
								1MC	chr17	47606212	47606212	INS	NPEPPS	1	CancerGene	nMC	chr1	47265257	47265257	INS	STIL	1	Oncogene
								1MC	chr1	7480104	7480263	DEL	CAMTA1	2	TSG	nMC	chr1	47265260	47265260	INS	STIL	1	Oncogene
								1MC	chr1	7498751	7498814	DEL	CAMTA1	1	TSG	nMC	chr14	80973403	80973403	INS	TSHR	1	Oncogene
								1MC	chr1	7506936	7507055	DUP	CAMTA1	1	TSG	nMC	chr14	81011582	81016812	DEL	TSHR	1	Oncogene
								1MC	chr17	5310299	5310301	INS	RABEP1	1	CancerGene	nMC	chr14	81029767	81029913	DEL	TSHR	1	Oncogene
								1MC	chr17	5320438	5320440	INS	RABEP1	2	CancerGene	nMC	chr14	81035199	81035571	DEL	TSHR	2	Oncogene
								1MC	chr17	5382211	5382346	DEL	RABEP1	2	CancerGene	nMC	chr14	81072751	81073043	DEL	TSHR	2	Oncogene
								1MC	chr1	7548458	7548622	DEL	CAMTA1	1	TSG	nMC	chr14	81136009	81141839	DEL	TSHR	1	Oncogene
								1MC	chr17	57390366	57390366	INS	MSI2	1	Oncogene	nMC	chr14	92051718	92051718	INS	ATXN3	1	TSG
								1MC	chr17	57427477	57427573	DEL	MSI2	1	Oncogene	nMC	chr14	92102197	92109650	DEL	ATXN3	1	TSG
								1MC	chr17	57450253	57450255	INS	MSI2	2	Oncogene	nMC	chr14	95108778	95108780	INS	DICER1	2	TSG
								1MC	chr17	58385699	58385783	DUP	RNF43	2	TSG	nMC	chr14	95122453	95122453	INS	DICER1	1	TSG
								1MC	chr17	58730429	58731511	DEL	RAD51C	1	CancerGene	nMC	chr14	99199645	99199705	DEL	BCL11B	1	Oncogene,TSG
								1MC	chr17	59056716	59056716	INS	TRIM37	1	CancerGene	nMC	chr1	51381074	51381372	DEL	EPS15	1	TSG
								1MC	chr17	59644553	59644553	INS	CLTC	1	TSG	nMC	chr1	51407521	51407521	INS	EPS15	1	TSG
								1MC	chr17	59651817	59652617	DEL	CLTC	2	TSG	nMC	chr15	28138657	28138657	INS	HERC2	1	CancerGene
								1MC	chr17	60656181	60656407	DEL	PPM1D	1	Oncogene	nMC	chr15	41012561	41012561	INS	INO80	1	CancerGene
								1MC	chr17	61716781	61716784	INS	BRIP1	2	TSG	nMC	chr15	41023783	41023784	INS	INO80	1	CancerGene
								1MC	chr17	61716832	61716832	INS	BRIP1	1	TSG	nMC	chr15	41656371	41656371	INS	MGA	1	TSG
								1MC	chr17	61847742	61847742	INS	BRIP1	1	TSG	nMC	chr15	41657024	41657600	DEL	MGA	2	TSG
								1MC	chr1	7743275	7743345	DEL	CAMTA1	1	TSG	nMC	chr15	41718718	41719211	DUP	MGA	1	TSG
								1MC	chr1	7749392	7749504	DEL	CAMTA1	1	TSG	nMC	chr15	41718885	41719201	DEL	MGA	1	TSG
								1MC	chr17	7885307	7885307	INS	CHD3	1	TSG	nMC	chr15	41719200	41719201	INS	MGA	1	TSG
								1MC	chr17	80235108	80265305	DUP	RNF213	1	CancerGene	nMC	chr15	41762460	41762462	INS	MGA	2	TSG
								1MC	chr17	80281623	80281632	INS	RNF213	1	CancerGene	nMC	chr15	41762491	41762508	INS	MGA	2	TSG
								1MC	chr17	80355521	80355637	DEL	RNF213	2	CancerGene	nMC	chr15	52507803	52507804	INS	MYO5A	2	CancerGene
								1MC	chr18	25113761	25113761	INS	ZNF521	1	Oncogene	nMC	chr15	57050141	57050143	INS	TCF12	2	TSG
								1MC	chr18	25212532	25212552	INS	ZNF521	1	Oncogene	nMC	chr15	57054773	57054773	INS	TCF12	1	TSG
								1MC	chr18	3421934	3423420	DEL	TGIF1	1	CancerGene	nMC	chr15	57059786	57061430	DEL	TCF12	1	TSG
								1MC	chr18	3422670	3422673	INS	TGIF1	1	CancerGene	nMC	chr15	57075758	57075758	INS	TCF12	1	TSG
								1MC	chr18	52540596	52540598	INS	DCC	2	CancerGene	nMC	chr15	57075856	57075856	INS	TCF12	1	TSG
								1MC	chr18	52540618	52540618	INS	DCC	1	CancerGene	nMC	chr15	57077350	57077381	INS	TCF12	2	TSG
								1MC	chr18	52760345	52761310	DUP	DCC	2	CancerGene	nMC	chr15	57180663	57181514	DEL	TCF12	1	TSG
								1MC	chr18	52761326	52761333	INS	DCC	2	CancerGene	nMC	chr15	57223642	57223644	INS	TCF12	2	TSG
								1MC	chr18	52765029	52765031	INS	DCC	2	CancerGene	nMC	chr15	57232964	57233029	DEL	TCF12	1	TSG
								1MC	chr18	52926916	52926916	INS	DCC	1	CancerGene	nMC	chr15	57275367	57275372	INS	TCF12	2	TSG
								1MC	chr18	53047445	53047495	DEL	DCC	1	CancerGene	nMC	chr15	57275390	57275391	INS	TCF12	2	TSG
								1MC	chr18	53165377	53172908	DEL	DCC	2	CancerGene	nMC	chr15	57294906	57295500	DEL	TCF12	2	TSG
								1MC	chr18	53300990	53301072	DEL	DCC	1	CancerGene	nMC	chr15	58877176	58877176	INS	RNF111	1	TSG
								1MC	chr18	55265405	55265405	INS	TCF4	1	CancerGene	nMC	chr15	58882192	58882192	INS	RNF111	1	TSG
								1MC	chr18	55331111	55331178	DEL	TCF4	1	CancerGene	nMC	chr15	58982258	58982259	INS	RNF111	2	TSG
								1MC	chr18	55485788	55485788	INS	TCF4	1	CancerGene	nMC	chr15	58994225	59004279	DEL	RNF111	1	TSG
								1MC	chr18	63235667	63235750	DEL	BCL2	1	Oncogene	nMC	chr15	59017753	59017753	INS	RNF111	1	TSG
								1MC	chr18	63244217	63244398	DEL	BCL2	1	Oncogene	nMC	chr15	59053157	59053252	DUP	RNF111	1	TSG
								1MC	chr19	11008657	11008763	DUP	SMARCA4	1	Oncogene,TSG	nMC	chr15	66392254	66392255	INS	MAP2K1	1	Oncogene
								1MC	chr19	11040187	11040504	DEL	SMARCA4	1	Oncogene,TSG	nMC	chr15	66479451	66480778	DEL	MAP2K1	1	Oncogene
								1MC	chr19	11073557	11074559	DEL	SMARCA4	2	Oncogene,TSG	nMC	chr15	67185692	67185833	DUP	SMAD3	1	TSG
								1MC	chr19	11389241	11389789	DEL	RGL3	1	CancerGene	nMC	chr15	74005121	74012244	DUP	PML	1	TSG
								1MC	chr19	13221209	13221211	INS	CACNA1A	2	Oncogene	nMC	chr15	75363580	75378339	DUP	SIN3A	1	TSG
								1MC	chr19	13310477	13310489	INS	CACNA1A	2	Oncogene	nMC	chr15	88049300	88049300	INS	NTRK3	1	Oncogene
								1MC	chr19	13425424	13425426	INS	CACNA1A	2	Oncogene	nMC	chr15	88121245	88121712	DEL	NTRK3	2	Oncogene
								1MC	chr19	13541734	13541896	DEL	CACNA1A	1	Oncogene	nMC	chr15	88239914	88244850	INV	NTRK3	2	Oncogene
								1MC	chr19	13595225	13595281	DEL	CACNA1A	1	Oncogene	nMC	chr15	89313905	89314058	DEL	FANCI	2	CancerGene
								1MC	chr19	13595307	13595564	DEL	CACNA1A	2	Oncogene	nMC	chr15	89314080	89314080	INS	FANCI	1	CancerGene
								1MC	chr19	13595483	13595483	INS	CACNA1A	1	Oncogene	nMC	chr15	89314086	89314086	INS	FANCI	1	CancerGene
								1MC	chr19	13595493	13595493	INS	CACNA1A	1	Oncogene	nMC	chr15	89314099	89314099	INS	FANCI	1	CancerGene
								1MC	chr19	14543406	14543419	INS	DNAJB1	1	CancerGene	nMC	chr15	92631129	92631433	DEL	FAM174B	2	CancerGene
								1MC	chr19	14549330	14552788	DEL	DNAJB1	1	CancerGene	nMC	chr15	92692759	92692759	INS	FAM174B	1	CancerGene
								1MC	chr19	21506766	21506767	INS	ZNF429	1	CancerGene	nMC	chr15	92739769	92739770	INS	FAM174B	1	CancerGene
								1MC	chr19	21535328	21535405	INS	ZNF429	1	CancerGene	nMC	chr15	92777738	92777827	INV	FAM174B	2	CancerGene
								1MC	chr19	21972345	21972597	DEL	ZNF208	1	CancerGene	nMC	chr15	92940859	92940913	DEL	CHD2	1	TSG
								1MC	chr19	3110331	3113327	DEL	GNA11	1	Oncogene	nMC	chr16	10015252	10015252	INS	GRIN2A	1	TSG
								1MC	chr19	3119358	3120987	DEL	GNA11	1	Oncogene	nMC	chr16	10015271	10015272	INS	GRIN2A	2	TSG
								1MC	chr19	45358450	45359023	DUP	ERCC2	1	Oncogene,TSG	nMC	chr16	10129076	10129078	INS	GRIN2A	2	TSG
								1MC	chr19	46862367	46862717	DEL	ARHGAP35	1	TSG	nMC	chr16	10132339	10132341	INS	GRIN2A	2	TSG
								1MC	chr19	46879605	46879605	INS	ARHGAP35	1	TSG	nMC	chr16	10144940	10144958	INS	GRIN2A	1	TSG
								1MC	chr19	46892153	46892468	DEL	ARHGAP35	1	TSG	nMC	chr16	10933881	10943977	INV	CIITA	2	TSG
								1MC	chr19	47731314	47731315	INS	EHD2	1	CancerGene	nMC	chr16	10933964	10943922	DEL	CIITA	1	TSG
								1MC	chr19	48402747	48402765	INS	GRIN2D	1	Oncogene	nMC	chr16	13938685	13942769	DEL	ERCC4	2	TSG
								1MC	chr19	6776283	6776285	INS	VAV1	2	CancerGene	nMC	chr16	15705984	15705984	INS	MYH11	1	CancerGene
								1MC	chr19	6776353	6776353	INS	VAV1	1	CancerGene	nMC	chr16	15712882	15712882	INS	MYH11	1	CancerGene
								1MC	chr19	6779005	6781037	DEL	VAV1	1	CancerGene	nMC	chr16	15829579	15829797	DEL	MYH11	2	CancerGene
								1MC	chr19	6819151	6819323	DEL	VAV1	1	CancerGene	nMC	chr16	15842762	15842762	INS	MYH11	1	CancerGene
								1MC	chr19	7910829	7910919	DEL	MAP2K7	1	CancerGene	nMC	chr1	6191088	6191396	DEL	RPL22	1	TSG
								1MC	chr20	32388776	32388776	INS	ASXL1	1	TSG	nMC	chr16	23593993	23607401	DUP	PALB2	1	TSG
								1MC	chr20	35722414	35722458	INS	RBM39	2	CancerGene	nMC	chr16	23847468	23847577	DEL	PRKCB	1	CancerGene
								1MC	chr20	35741029	35741031	INS	RBM39	2	CancerGene	nMC	chr16	23853976	23853976	INS	PRKCB	1	CancerGene
								1MC	chr20	41196372	41196579	DEL	PLCG1	1	Oncogene	nMC	chr16	23875615	23875707	DEL	PRKCB	1	CancerGene
								1MC	chr20	41196405	41196526	DUP	PLCG1	1	Oncogene	nMC	chr16	23933726	23933791	DEL	PRKCB	1	CancerGene
								1MC	chr20	42113118	42113278	DEL	PTPRT	1	TSG	nMC	chr16	24002210	24002319	DEL	PRKCB	1	CancerGene
								1MC	chr20	42289401	42289401	INS	PTPRT	1	TSG	nMC	chr16	24021056	24021056	INS	PRKCB	1	CancerGene
								1MC	chr20	42459852	42459852	INS	PTPRT	1	TSG	nMC	chr16	24183973	24183973	INS	PRKCB	1	CancerGene
								1MC	chr20	42528403	42528456	DEL	PTPRT	2	TSG	nMC	chr16	321213	321213	INS	AXIN1	1	TSG
								1MC	chr20	42883707	42883707	INS	PTPRT	1	TSG	nMC	chr16	333130	338720	DEL	AXIN1	1	TSG
								1MC	chr20	42993454	42993506	DEL	PTPRT	1	TSG	nMC	chr16	3741577	3741712	DEL	CREBBP	2	Oncogene,TSG
								1MC	chr20	42993531	42993533	INS	PTPRT	2	TSG	nMC	chr16	3798936	3805335	DUP	CREBBP	1	Oncogene,TSG
								1MC	chr20	43051625	43051625	INS	PTPRT	1	TSG	nMC	chr16	3814229	3814229	INS	CREBBP	1	Oncogene,TSG
								1MC	chr20	51418949	51418951	INS	NFATC2	1	Oncogene	nMC	chr16	3862240	3862240	INS	CREBBP	1	Oncogene,TSG
								1MC	chr20	51500824	51500825	INS	NFATC2	2	Oncogene	nMC	chr16	3862240	3862295	DUP	CREBBP	2	Oncogene,TSG
								1MC	chr20	9156819	9156819	INS	PLCB4	1	CancerGene	nMC	chr1	64881272	64881272	INS	JAK1	1	Oncogene,TSG
								1MC	chr20	954425	2192526	INV	SIRPA	1	TSG	nMC	chr1	64881276	64881276	INS	JAK1	1	Oncogene,TSG
								1MC	chr2	100016535	100016613	DEL	AFF3	1	Oncogene	nMC	chr1	64913663	64913663	INS	JAK1	1	Oncogene,TSG
								1MC	chr2	100037504	100037652	DEL	AFF3	1	Oncogene	nMC	chr1	65007159	65007159	INS	JAK1	1	Oncogene,TSG
								1MC	chr21	31688113	31688115	INS	SCAF4	2	TSG	nMC	chr16	50745848	50745850	INS	CYLD	2	TSG
								1MC	chr21	34839347	34839400	DEL	RUNX1	1	Oncogene,TSG	nMC	chr16	50785411	50785411	INS	CYLD	1	TSG
								1MC	chr21	34849432	34849433	INS	RUNX1	1	Oncogene,TSG	nMC	chr16	5284756	5284756	INS	RBFOX1	1	CancerGene
								1MC	chr21	35063560	35063560	INS	RUNX1	1	Oncogene,TSG	nMC	chr16	5339470	5339470	INS	RBFOX1	1	CancerGene
								1MC	chr21	35079589	35079592	INS	RUNX1	2	Oncogene,TSG	nMC	chr16	5422378	5422380	INS	RBFOX1	2	CancerGene
								1MC	chr21	35526791	35526820	INS	RUNX1	2	Oncogene,TSG	nMC	chr16	5454869	5454869	INS	RBFOX1	1	CancerGene
								1MC	chr21	35729245	35729245	INS	RUNX1	1	Oncogene,TSG	nMC	chr16	5462479	5465649	DEL	RBFOX1	2	CancerGene
								1MC	chr21	35769709	35769762	INV	RUNX1	1	Oncogene,TSG	nMC	chr16	5553668	5553669	INS	RBFOX1	1	CancerGene
								1MC	chr21	35860126	35860126	INS	RUNX1	1	Oncogene,TSG	nMC	chr16	5646167	5646772	DEL	RBFOX1	1	CancerGene
								1MC	chr21	35926027	35926027	INS	RUNX1	1	Oncogene,TSG	nMC	chr16	5657649	5657701	DEL	RBFOX1	1	CancerGene
								1MC	chr21	35948799	35948803	INS	RUNX1	1	Oncogene,TSG	nMC	chr16	5657736	5657737	INS	RBFOX1	1	CancerGene
								1MC	chr21	38409178	38416846	DEL	ERG	1	Oncogene	nMC	chr16	56809915	56809915	INS	NUP93	1	CancerGene
								1MC	chr21	38507997	38508003	INS	ERG	2	Oncogene	nMC	chr16	56827069	56827069	INS	NUP93	1	CancerGene
								1MC	chr2	140252061	140252063	INS	LRP1B	2	TSG	nMC	chr16	56839260	56839266	INS	NUP93	1	CancerGene
								1MC	chr2	140360608	140360995	DEL	LRP1B	1	TSG	nMC	chr16	5709844	5709852	INS	RBFOX1	1	CancerGene
								1MC	chr2	140590737	140590737	INS	LRP1B	1	TSG	nMC	chr16	5723377	5723478	DEL	RBFOX1	1	CancerGene
								1MC	chr2	140616802	140616802	INS	LRP1B	1	TSG	nMC	chr16	5845231	5863196	DEL	RBFOX1	1	CancerGene
								1MC	chr2	140636356	140636356	INS	LRP1B	1	TSG	nMC	chr16	5856568	5856575	INS	RBFOX1	1	CancerGene
								1MC	chr2	140743965	140743965	INS	LRP1B	1	TSG	nMC	chr16	5944790	5944790	INS	RBFOX1	1	CancerGene
								1MC	chr2	140967123	140968727	DEL	LRP1B	1	TSG	nMC	chr16	5955359	5955361	INS	RBFOX1	2	CancerGene
								1MC	chr2	141096690	141096692	INS	LRP1B	2	TSG	nMC	chr16	5955370	5955370	INS	RBFOX1	1	CancerGene
								1MC	chr2	141544313	141544313	INS	LRP1B	1	TSG	nMC	chr16	5968214	5969453	DEL	RBFOX1	1	CancerGene
								1MC	chr2	141544318	141544320	INS	LRP1B	2	TSG	nMC	chr16	5984967	5984984	INS	RBFOX1	2	CancerGene
								1MC	chr2	141716594	141716803	DEL	LRP1B	2	TSG	nMC	chr16	5999900	5999912	INS	RBFOX1	1	CancerGene
								1MC	chr2	142022311	142022313	INS	LRP1B	2	TSG	nMC	chr16	6060121	6060123	INS	RBFOX1	2	CancerGene
								1MC	chr2	142084825	142087881	DEL	LRP1B	2	TSG	nMC	chr16	6066293	6066293	INS	RBFOX1	1	CancerGene
								1MC	chr21	46247482	46247600	DEL	MCM3AP	1	CancerGene	nMC	chr16	6256174	6256176	INS	RBFOX1	2	CancerGene
								1MC	chr21	46263780	46263780	INS	MCM3AP	1	CancerGene	nMC	chr16	6256209	6256209	INS	RBFOX1	1	CancerGene
								1MC	chr21	46273757	46274101	DEL	MCM3AP	2	CancerGene	nMC	chr16	6377812	6377896	DEL	RBFOX1	1	CancerGene
								1MC	chr2	147872408	147879581	DEL	ACVR2A	1	TSG	nMC	chr16	6448155	6448157	INS	RBFOX1	2	CancerGene
								1MC	chr2	157801176	157801453	DUP	ACVR1	2	Oncogene	nMC	chr16	6450765	6450862	DEL	RBFOX1	2	CancerGene
								1MC	chr2	157855294	157855351	DEL	ACVR1	1	Oncogene	nMC	chr16	6450815	6450818	INS	RBFOX1	2	CancerGene
								1MC	chr2	177279671	177280224	DEL	NFE2L2	1	Oncogene,TSG	nMC	chr16	6450836	6450839	INS	RBFOX1	2	CancerGene
								1MC	chr2	177353832	177353900	DUP	NFE2L2	1	Oncogene,TSG	nMC	chr16	6450860	6450860	INS	RBFOX1	1	CancerGene
								1MC	chr2	197418233	197418235	INS	SF3B1	2	Oncogene	nMC	chr16	6469134	6473770	DEL	RBFOX1	1	CancerGene
								1MC	chr2	201241467	201241469	INS	CASP8	2	TSG	nMC	chr16	6489218	6489218	INS	RBFOX1	1	CancerGene
								1MC	chr2	201284716	201284717	INS	CASP8	2	TSG	nMC	chr16	6539805	6539807	INS	RBFOX1	2	CancerGene
								1MC	chr2	202406826	202406828	INS	BMPR2	2	CancerGene	nMC	chr16	6653786	6653878	DEL	RBFOX1	1	CancerGene
								1MC	chr2	202496919	202503362	DEL	BMPR2	1	CancerGene	nMC	chr16	67096713	67097284	DUP	CBFB	2	TSG
								1MC	chr2	202504719	202511623	DEL	BMPR2	1	CancerGene	nMC	chr16	6712908	6712932	INS	RBFOX1	1	CancerGene
								1MC	chr2	202545218	202545218	INS	BMPR2	1	CancerGene	nMC	chr16	6728994	6728995	INS	RBFOX1	1	CancerGene
								1MC	chr2	202560751	202560752	INS	BMPR2	1	CancerGene	nMC	chr16	6819729	6819735	INS	RBFOX1	2	CancerGene
								1MC	chr2	209434862	209434864	INS	MAP2	2	CancerGene	nMC	chr16	6852782	6852873	DEL	RBFOX1	1	CancerGene
								1MC	chr2	209435948	209435948	INS	MAP2	1	CancerGene	nMC	chr16	6854586	6854588	INS	RBFOX1	2	CancerGene
								1MC	chr2	209436005	209436008	INS	MAP2	2	CancerGene	nMC	chr16	6859129	6859130	INS	RBFOX1	1	CancerGene
								1MC	chr2	209540629	209540631	INS	MAP2	2	CancerGene	nMC	chr16	6859151	6859153	INS	RBFOX1	1	CancerGene
								1MC	chr2	209719966	209720315	DEL	MAP2	1	CancerGene	nMC	chr16	6859187	6859187	INS	RBFOX1	1	CancerGene
								1MC	chr2	211842366	211842455	INS	ERBB4	1	Oncogene,TSG	nMC	chr16	6863683	6863725	INS	RBFOX1	2	CancerGene
								1MC	chr2	211987341	211987341	INS	ERBB4	1	Oncogene,TSG	nMC	chr16	68760553	68760720	DEL	CDH1	2	TSG
								1MC	chr2	212319237	212327287	DEL	ERBB4	1	Oncogene,TSG	nMC	chr16	68804103	68804103	INS	CDH1	1	TSG
								1MC	chr2	212331070	212331072	INS	ERBB4	2	Oncogene,TSG	nMC	chr16	68804113	68804113	INS	CDH1	1	TSG
								1MC	chr2	212345265	212345265	INS	ERBB4	1	Oncogene,TSG	nMC	chr16	6966996	6966996	INS	RBFOX1	1	CancerGene
								1MC	chr2	215362156	215362312	DUP	FN1	1	CancerGene	nMC	chr16	6987858	7021517	DUP	RBFOX1	1	CancerGene
								1MC	chr22	21789828	21789903	DEL	MAPK1	2	Oncogene	nMC	chr16	6999203	6999225	INS	RBFOX1	2	CancerGene
								1MC	chr22	21847711	21847792	DEL	MAPK1	2	Oncogene	nMC	chr16	7008659	7009145	DEL	RBFOX1	2	CancerGene
								1MC	chr22	23300551	23300602	DEL	BCR	1	CancerGene	nMC	chr16	70150531	70150531	INS	PDPR	1	CancerGene
								1MC	chr22	28933731	28933742	INS	ZNRF3	1	TSG	nMC	chr16	7023563	7023565	INS	RBFOX1	2	CancerGene
								1MC	chr2	232057194	232063566	DEL	DIS3L2	1	CancerGene	nMC	chr16	7028602	7028609	INS	RBFOX1	1	CancerGene
								1MC	chr2	232086304	232086380	DUP	DIS3L2	2	CancerGene	nMC	chr16	7034831	7034831	INS	RBFOX1	1	CancerGene
								1MC	chr2	232133987	232133987	INS	DIS3L2	1	CancerGene	nMC	chr16	7112691	7112696	INS	RBFOX1	1	CancerGene
								1MC	chr22	35743146	35743333	DEL	RBFOX2	2	CancerGene	nMC	chr16	72787694	72787745	DEL	ZFHX3	2	TSG
								1MC	chr22	36380512	36382574	DEL	MYH9	1	TSG	nMC	chr16	72928198	72928230	INS	ZFHX3	1	TSG
								1MC	chr2	24516934	24516992	DUP	NCOA1	1	CancerGene	nMC	chr16	72952546	72952970	DUP	ZFHX3	1	TSG
								1MC	chr22	45508286	45508286	INS	FBLN1	1	CancerGene	nMC	chr16	73105363	73105365	INS	ZFHX3	2	TSG
								1MC	chr2	24766601	24766601	INS	NCOA1	1	CancerGene	nMC	chr16	73105370	73105420	DEL	ZFHX3	1	TSG
								1MC	chr2	25264406	25264728	DEL	DNMT3A	1	TSG	nMC	chr16	73261668	73261668	INS	ZFHX3	1	TSG
								1MC	chr2	25807531	25807533	INS	ASXL2	2	TSG	nMC	chr16	73306389	73308347	DEL	ZFHX3	2	TSG
								1MC	chr2	25866981	25870739	DEL	ASXL2	1	TSG	nMC	chr16	73515499	73515551	DEL	ZFHX3	2	TSG
								1MC	chr2	29446124	29446145	INS	ALK	1	Oncogene	nMC	chr16	73581673	73581673	INS	ZFHX3	1	TSG
								1MC	chr2	29876626	29876626	INS	ALK	1	Oncogene	nMC	chr16	73591691	73591693	INS	ZFHX3	2	TSG
								1MC	chr2	29876626	29876678	DUP	ALK	1	Oncogene	nMC	chr16	73832347	73832449	DEL	ZFHX3	1	TSG
								1MC	chr2	32461028	32461093	DEL	BIRC6	2	Oncogene	nMC	chr16	73846265	73846403	DEL	ZFHX3	2	TSG
								1MC	chr2	32577698	32578989	DEL	BIRC6	1	Oncogene	nMC	chr16	7419944	7419945	INS	RBFOX1	1	CancerGene
								1MC	chr2	36846386	36846438	DEL	STRN	1	CancerGene	nMC	chr16	7434928	7464887	DEL	RBFOX1	1	CancerGene
								1MC	chr2	36920530	36924248	DEL	STRN	1	CancerGene	nMC	chr16	7612095	7615078	DEL	RBFOX1	2	CancerGene
								1MC	chr2	39024749	39024749	INS	SOS1	1	Oncogene	nMC	chr16	7667321	7667321	INS	RBFOX1	1	CancerGene
								1MC	chr2	46355061	46355112	DEL	EPAS1	1	Oncogene,TSG	nMC	chr16	7686227	7686227	INS	RBFOX1	1	CancerGene
								1MC	chr2	47365509	47365539	INS	EPCAM	1	CancerGene	nMC	chr16	7699552	7699552	INS	RBFOX1	1	CancerGene
								1MC	chr2	47373205	47373205	INS	EPCAM	1	CancerGene	nMC	chr16	7708078	7708140	DEL	RBFOX1	1	CancerGene
								1MC	chr2	47447158	47447236	DEL	MSH2	1	TSG	nMC	chr16	88894500	88894619	DEL	CBFA2T3	1	TSG
								1MC	chr2	47502532	47502534	INS	MSH2	2	TSG	nMC	chr16	88902881	88902975	DEL	CBFA2T3	1	TSG
								1MC	chr2	47591291	47591391	DEL	MSH2	1	TSG	nMC	chr16	88904673	88904726	DEL	CBFA2T3	1	TSG
								1MC	chr2	47718633	47720064	INV	MSH6	1	TSG	nMC	chr16	88908482	88908483	INS	CBFA2T3	1	TSG
								1MC	chr3	10036105	10036107	INS	FANCD2	1	TSG	nMC	chr16	88931553	88931636	DEL	CBFA2T3	1	TSG
								1MC	chr3	100740304	100740304	INS	TFG	1	CancerGene	nMC	chr16	88961623	88962180	DEL	CBFA2T3	2	TSG
								1MC	chr3	11378684	11378685	INS	ATG7	1	CancerGene	nMC	chr16	88963251	88963253	INS	CBFA2T3	1	TSG
								1MC	chr3	114646087	114646087	INS	ZBTB20	1	CancerGene	nMC	chr16	88964875	88964926	DEL	CBFA2T3	1	TSG
								1MC	chr3	114748328	114748352	INS	ZBTB20	2	CancerGene	nMC	chr16	88967154	88967154	INS	CBFA2T3	1	TSG
								1MC	chr3	114844519	114844521	INS	ZBTB20	2	CancerGene	nMC	chr16	88975133	88975135	INS	CBFA2T3	2	TSG
								1MC	chr3	125230973	125231031	DEL	ZNF148	1	CancerGene	nMC	chr16	88975158	88975158	INS	CBFA2T3	1	TSG
								1MC	chr3	138774108	138774108	INS	PIK3CB	1	Oncogene	nMC	chr16	88975161	88975161	INS	CBFA2T3	1	TSG
								1MC	chr3	142516984	142516984	INS	ATR	1	TSG	nMC	chr16	88975164	88975164	INS	CBFA2T3	1	TSG
								1MC	chr3	142528876	142528880	INS	ATR	2	TSG	nMC	chr16	88975242	88975246	INS	CBFA2T3	2	TSG
								1MC	chr3	142544767	142544897	DEL	ATR	1	TSG	nMC	chr16	89742653	89742653	INS	FANCA	1	TSG
								1MC	chr3	169168337	169168337	INS	MECOM	1	Oncogene	nMC	chr16	89790468	89795022	DEL	FANCA	1	TSG
								1MC	chr3	169178610	169178610	INS	MECOM	1	Oncogene	nMC	chr16	89811811	89812576	INV	FANCA	2	TSG
								1MC	chr3	169308477	169315909	DEL	MECOM	1	Oncogene	nMC	chr1	6902065	6902072	INS	CAMTA1	1	TSG
								1MC	chr3	169378451	169378591	DEL	MECOM	2	Oncogene	nMC	chr1	6937562	6937610	INS	CAMTA1	2	TSG
								1MC	chr3	169378586	169378587	INS	MECOM	2	Oncogene	nMC	chr16	9807210	9807301	DEL	GRIN2A	1	TSG
								1MC	chr3	169427206	169427206	INS	MECOM	1	Oncogene	nMC	chr16	9864395	9870848	DUP	GRIN2A	1	TSG
								1MC	chr3	169507649	169507651	INS	MECOM	2	Oncogene	nMC	chr16	9899439	9899441	INS	GRIN2A	2	TSG
								1MC	chr3	169533591	169533591	INS	MECOM	1	Oncogene	nMC	chr1	6995295	6995295	INS	CAMTA1	1	TSG
								1MC	chr3	177195451	177195451	INS	TBL1XR1	1	Oncogene,TSG	nMC	chr1	7023755	7037567	DEL	CAMTA1	1	TSG
								1MC	chr3	177195459	177195464	INS	TBL1XR1	1	Oncogene,TSG	nMC	chr1	7111657	7112184	DEL	CAMTA1	2	TSG
								1MC	chr3	177214660	177215185	INV	TBL1XR1	1	Oncogene,TSG	nMC	chr17	12096065	12096071	INS	MAP2K4	2	Oncogene,TSG
								1MC	chr3	177225127	177225129	INS	TBL1XR1	2	Oncogene,TSG	nMC	chr17	16140996	16140998	INS	NCOR1	2	TSG
								1MC	chr3	183534073	183534145	DEL	KLHL6	1	CancerGene	nMC	chr17	16216786	16216786	INS	NCOR1	1	TSG
								1MC	chr3	183534093	183534093	INS	KLHL6	1	CancerGene	nMC	chr1	7293309	7293381	DEL	CAMTA1	1	TSG
								1MC	chr3	183534108	183534111	INS	KLHL6	2	CancerGene	nMC	chr17	31322501	31322501	INS	NF1	1	TSG
								1MC	chr3	188182734	188182812	DEL	LPP	1	Oncogene	nMC	chr17	31335278	31335278	INS	NF1	1	TSG
								1MC	chr3	188249352	188249404	DEL	LPP	1	Oncogene	nMC	chr17	31335290	31335290	INS	NF1	1	TSG
								1MC	chr3	188318753	188318753	INS	LPP	1	Oncogene	nMC	chr17	31361081	31361081	INS	NF1	1	TSG
								1MC	chr3	188361550	188361550	INS	LPP	1	Oncogene	nMC	chr17	35844544	35844628	DEL	TAF15	2	Oncogene
								1MC	chr3	188415726	188415738	INS	LPP	1	Oncogene	nMC	chr17	39491027	39491027	INS	CDK12	1	TSG
								1MC	chr3	188447603	188447607	INS	LPP	1	Oncogene	nMC	chr17	39694268	39694318	DEL	ERBB2	1	Oncogene
								1MC	chr3	188495082	188495084	INS	LPP	2	Oncogene	nMC	chr17	39694303	39694303	INS	ERBB2	1	Oncogene
								1MC	chr3	188511162	188511162	INS	LPP	1	Oncogene	nMC	chr17	39829689	39831119	DEL	IKZF3	1	CancerGene
								1MC	chr3	188715376	188715376	INS	LPP	1	Oncogene	nMC	chr17	39855957	39856065	DEL	IKZF3	2	CancerGene
								1MC	chr3	188834323	188834325	INS	LPP	2	Oncogene	nMC	chr17	40337791	40337903	DUP	RARA	1	Oncogene
								1MC	chr3	188841393	188841393	INS	LPP	1	Oncogene	nMC	chr17	40403782	40403930	DEL	TOP2A	1	CancerGene
								1MC	chr3	188849331	188849333	INS	LPP	2	Oncogene	nMC	chr17	42350861	42373079	DUP	STAT3	1	Oncogene
								1MC	chr3	189745708	189745708	INS	TP63	1	Oncogene,TSG	nMC	chr17	42354806	42354806	INS	STAT3	1	Oncogene
								1MC	chr3	30645491	30645491	INS	TGFBR2	1	TSG	nMC	chr17	43100595	43100597	INS	BRCA1	2	TSG
								1MC	chr3	47056012	47056012	INS	SETD2	1	TSG	nMC	chr17	43530107	43530218	DUP	ETV4	1	Oncogene
								1MC	chr3	53428910	53428976	DEL	CACNA1D	1	Oncogene	nMC	chr17	44878694	44878735	INS	EFTUD2	1	CancerGene
								1MC	chr3	53706090	53706090	INS	CACNA1D	1	Oncogene	nMC	chr17	44886496	44886496	INS	EFTUD2	1	CancerGene
								1MC	chr3	59818359	59818432	DEL	FHIT	2	TSG	nMC	chr17	44888606	44893640	DEL	EFTUD2	2	CancerGene
								1MC	chr3	60130973	60130973	INS	FHIT	1	TSG	nMC	chr17	46031470	46031562	DUP	KANSL1	1	TSG
								1MC	chr3	60131009	60131011	INS	FHIT	2	TSG	nMC	chr17	46058757	46058757	INS	KANSL1	1	TSG
								1MC	chr3	60200916	60224521	DUP	FHIT	1	TSG	nMC	chr17	46143806	46146757	DEL	KANSL1	1	TSG
								1MC	chr3	60280999	60281001	INS	FHIT	2	TSG	nMC	chr17	47574050	47574052	INS	NPEPPS	2	CancerGene
								1MC	chr3	60281032	60281036	INS	FHIT	2	TSG	nMC	chr17	47607849	47641226	DUP	NPEPPS	1	CancerGene
								1MC	chr3	60566033	60753653	DUP	FHIT	2	TSG	nMC	chr1	7492681	7492995	DEL	CAMTA1	1	TSG
								1MC	chr3	60860460	60860557	DEL	FHIT	2	TSG	nMC	chr17	5320438	5320440	INS	RABEP1	2	CancerGene
								1MC	chr3	60955586	60955588	INS	FHIT	2	TSG	nMC	chr17	5382211	5382346	DEL	RABEP1	2	CancerGene
								1MC	chr3	71329276	71330739	DEL	FOXP1	1	Oncogene	nMC	chr1	7550699	7550768	DEL	CAMTA1	1	TSG
								1MC	chr3	71333654	71335601	DUP	FOXP1	1	Oncogene	nMC	chr17	57313721	57313721	INS	MSI2	1	Oncogene
								1MC	chr3	71539182	71539182	INS	FOXP1	1	Oncogene	nMC	chr17	57361991	57361991	INS	MSI2	1	Oncogene
								1MC	chr3	89236381	89236449	DEL	EPHA3	1	CancerGene	nMC	chr17	57450253	57450255	INS	MSI2	2	Oncogene
								1MC	chr3	89460814	89466856	DEL	EPHA3	1	CancerGene	nMC	chr17	57557749	57557955	DEL	MSI2	1	Oncogene
								1MC	chr3	9081997	9082077	DEL	SRGAP3	1	CancerGene	nMC	chr17	57581004	57581004	INS	MSI2	1	Oncogene
								1MC	chr3	9086752	9086752	INS	SRGAP3	1	CancerGene	nMC	chr17	57583488	57583488	INS	MSI2	1	Oncogene
								1MC	chr3	9086808	9086810	INS	SRGAP3	1	CancerGene	nMC	chr17	58385699	58385783	DUP	RNF43	2	TSG
								1MC	chr3	9223747	9228113	DEL	SRGAP3	1	CancerGene	nMC	chr17	58726797	58728230	DEL	RAD51C	1	CancerGene
								1MC	chr3	9314647	9314647	INS	SRGAP3	1	CancerGene	nMC	chr17	58992246	58992330	DEL	TRIM37	1	CancerGene
								1MC	chr4	101106453	101106453	INS	PPP3CA	1	CancerGene	nMC	chr17	59037557	59037557	INS	TRIM37	1	CancerGene
								1MC	chr4	101151505	101151574	DEL	PPP3CA	1	CancerGene	nMC	chr17	59048554	59048554	INS	TRIM37	1	CancerGene
								1MC	chr4	101290182	101290256	DEL	PPP3CA	2	CancerGene	nMC	chr17	59091519	59091570	DEL	TRIM37	2	CancerGene
								1MC	chr4	101316320	101316735	DUP	PPP3CA	2	CancerGene	nMC	chr17	59651817	59652617	DEL	CLTC	2	TSG
								1MC	chr4	110402315	110402365	DEL	ENPEP	1	CancerGene	nMC	chr17	61716807	61716807	INS	BRIP1	1	TSG
								1MC	chr4	152426862	152432019	DEL	FBXW7	1	TSG	nMC	chr17	61716810	61716812	INS	BRIP1	2	TSG
								1MC	chr4	186712867	186712867	INS	FAT1	1	TSG	nMC	chr17	61716818	61716818	INS	BRIP1	1	TSG
								1MC	chr4	186712876	186712878	INS	FAT1	2	TSG	nMC	chr17	61716826	61716826	INS	BRIP1	1	TSG
								1MC	chr4	471093	471093	INS	ZNF721	1	CancerGene	nMC	chr17	61791488	61791488	INS	BRIP1	1	TSG
								1MC	chr4	48179361	48179376	INS	TEC	2	Oncogene	nMC	chr1	7646293	7646399	DEL	CAMTA1	1	TSG
								1MC	chr4	86757762	86757762	INS	PTPN13	1	TSG	nMC	chr17	65037777	65037778	INS	GNA13	1	CancerGene
								1MC	chr4	87115625	87115625	INS	AFF1	1	CancerGene	nMC	chr1	7654505	7654595	DEL	CAMTA1	1	TSG
								1MC	chr4	98329788	98329788	INS	RAP1GDS1	1	Oncogene	nMC	chr1	7654826	7654828	INS	CAMTA1	2	TSG
								1MC	chr4	98347112	98347112	INS	RAP1GDS1	1	Oncogene	nMC	chr1	7654859	7654859	INS	CAMTA1	1	TSG
								1MC	chr4	98439536	98458931	DEL	RAP1GDS1	2	Oncogene	nMC	chr1	7655377	7655480	DEL	CAMTA1	1	TSG
								1MC	chr5	112717908	112717908	INS	APC	1	TSG	nMC	chr1	7689113	7689425	DUP	CAMTA1	1	TSG
								1MC	chr5	112836165	112836165	INS	APC	1	TSG	nMC	chr1	77977195	77993359	DUP	FUBP1	1	Oncogene,TSG
								1MC	chr5	1275714	1275828	DEL	TERT	2	Oncogene,TSG	nMC	chr1	77977375	77998847	INV	FUBP1	2	Oncogene,TSG
								1MC	chr5	1277608	1277667	DEL	TERT	2	Oncogene,TSG	nMC	chr17	80269419	80269475	DEL	RNF213	1	CancerGene
								1MC	chr5	128307393	128307395	INS	FBN2	2	CancerGene	nMC	chr17	80313491	80313653	DEL	RNF213	1	CancerGene
								1MC	chr5	128407124	128407188	DEL	FBN2	1	CancerGene	nMC	chr17	80315543	80315543	INS	RNF213	1	CancerGene
								1MC	chr5	1284331	1284392	DEL	TERT	2	Oncogene,TSG	nMC	chr17	80355521	80355637	DEL	RNF213	2	CancerGene
								1MC	chr5	128626141	128633156	DUP	FBN2	2	CancerGene	nMC	chr17	80357048	80357181	DEL	RNF213	1	CancerGene
								1MC	chr5	139547653	139553917	DEL	UBE2D2	1	CancerGene	nMC	chr18	25120581	25120583	INS	ZNF521	2	Oncogene
								1MC	chr5	177185745	177185746	INS	NSD1	1	TSG	nMC	chr18	25121193	25121336	DEL	ZNF521	1	Oncogene
								1MC	chr5	177185844	177185952	DEL	NSD1	2	TSG	nMC	chr18	25123131	25123193	DEL	ZNF521	1	Oncogene
								1MC	chr5	180615167	180615831	DUP	FLT4	2	Oncogene	nMC	chr18	25273219	25273221	INS	ZNF521	2	Oncogene
								1MC	chr5	38517856	38517856	INS	LIFR	1	CancerGene	nMC	chr18	25304095	25304227	DUP	ZNF521	1	Oncogene
								1MC	chr5	56835346	56835413	DEL	MAP3K1	1	Oncogene,TSG	nMC	chr18	3455220	3455291	DEL	TGIF1	1	CancerGene
								1MC	chr5	80692766	80692975	DEL	MSH3	1	Oncogene	nMC	chr18	44705001	44705053	DEL	SETBP1	1	Oncogene
								1MC	chr5	80747648	80751249	DEL	MSH3	1	Oncogene	nMC	chr18	44827488	44827841	DEL	SETBP1	1	Oncogene
								1MC	chr5	80813774	80813774	INS	MSH3	1	Oncogene	nMC	chr18	44868686	44868740	DEL	SETBP1	2	Oncogene
								1MC	chr5	87338533	87338536	INS	RASA1	2	TSG	nMC	chr18	44885856	44885857	INS	SETBP1	1	Oncogene
								1MC	chr6	127985244	127985244	INS	PTPRK	1	TSG	nMC	chr18	44989907	44989908	INS	SETBP1	1	Oncogene
								1MC	chr6	128190490	128190490	INS	PTPRK	1	TSG	nMC	chr18	51062851	51062851	INS	SMAD4	1	TSG
								1MC	chr6	128276781	128277589	DEL	PTPRK	1	TSG	nMC	chr18	51073389	51073400	INS	SMAD4	1	TSG
								1MC	chr6	128354231	128354231	INS	PTPRK	1	TSG	nMC	chr18	52413119	52413152	INS	DCC	1	CancerGene
								1MC	chr6	137199541	137199544	INS	IFNGR1	2	CancerGene	nMC	chr18	52497350	52497352	INS	DCC	2	CancerGene
								1MC	chr6	137882051	137882117	DEL	TNFAIP3	2	TSG	nMC	chr18	52505503	52506041	DEL	DCC	1	CancerGene
								1MC	chr6	156904833	156904908	DEL	ARID1B	1	TSG	nMC	chr18	52540596	52540598	INS	DCC	2	CancerGene
								1MC	chr6	157010301	157010303	INS	ARID1B	2	TSG	nMC	chr18	52558591	52559730	DEL	DCC	1	CancerGene
								1MC	chr6	157039751	157039751	INS	ARID1B	1	TSG	nMC	chr18	52623172	52623229	DEL	DCC	1	CancerGene
								1MC	chr6	163470100	163470100	INS	QKI	1	Oncogene,TSG	nMC	chr18	52700167	52700300	DEL	DCC	1	CancerGene
								1MC	chr6	73506914	73506914	INS	EEF1A1	1	Oncogene	nMC	chr18	52715913	52715913	INS	DCC	1	CancerGene
								1MC	chr6	93388144	93388769	DEL	EPHA7	2	CancerGene	nMC	chr18	52765029	52765031	INS	DCC	2	CancerGene
								1MC	chr7	101936703	101936770	DEL	CUX1	1	Oncogene,TSG	nMC	chr18	52856624	52856626	INS	DCC	2	CancerGene
								1MC	chr7	101944276	101944358	DEL	CUX1	2	Oncogene,TSG	nMC	chr18	52906768	52906768	INS	DCC	1	CancerGene
								1MC	chr7	102072879	102073276	DEL	CUX1	1	Oncogene,TSG	nMC	chr18	52927085	52927086	INS	DCC	1	CancerGene
								1MC	chr7	116726157	116726157	INS	MET	1	Oncogene	nMC	chr18	52927141	52927141	INS	DCC	1	CancerGene
								1MC	chr7	116726178	116726180	INS	MET	1	Oncogene	nMC	chr18	52927165	52927168	INS	DCC	1	CancerGene
								1MC	chr7	138568379	138568379	INS	TRIM24	1	Oncogene,TSG	nMC	chr18	52990538	52990540	INS	DCC	1	CancerGene
								1MC	chr7	140762613	140762613	INS	BRAF	1	Oncogene	nMC	chr18	53109880	53111596	DEL	DCC	1	CancerGene
								1MC	chr7	142753037	142773903	DEL	PRSS1	2	CancerGene	nMC	chr18	53150105	53153056	DEL	DCC	1	CancerGene
								1MC	chr7	142945122	142945122	INS	KEL	1	CancerGene	nMC	chr18	53159005	53159008	INS	DCC	1	CancerGene
								1MC	chr7	152331745	152492102	INV	KMT2C	2	TSG	nMC	chr18	53189173	53189223	DEL	DCC	1	CancerGene
								1MC	chr7	26181333	26181447	DUP	HNRNPA2B1	2	Oncogene	nMC	chr18	53307895	53307954	DEL	DCC	2	CancerGene
								1MC	chr7	27183637	27184040	DEL	HOXA11	2	Oncogene,TSG	nMC	chr18	53421473	53421554	DEL	DCC	1	CancerGene
								1MC	chr7	2909402	2909415	INS	CARD11	2	Oncogene	nMC	chr18	53428545	53428597	INV	DCC	1	CancerGene
								1MC	chr7	2969457	2970241	DEL	CARD11	2	Oncogene	nMC	chr18	53502353	53502353	INS	DCC	1	CancerGene
								1MC	chr7	3022947	3022949	INS	CARD11	2	Oncogene	nMC	chr18	55478834	55478837	INS	TCF4	2	CancerGene
								1MC	chr7	33039561	33039562	INS	NT5C3A	1	CancerGene	nMC	chr18	55510697	55510697	INS	TCF4	1	CancerGene
								1MC	chr7	50335123	50335235	DUP	IKZF1	1	TSG	nMC	chr18	55621508	55621508	INS	TCF4	1	CancerGene
								1MC	chr7	55184803	55184886	DEL	EGFR	2	Oncogene	nMC	chr18	58717231	58721247	DUP	MALT1	1	Oncogene
								1MC	chr7	64539375	64539376	INS	ZNF680	2	CancerGene	nMC	chr18	58730759	58731009	DEL	MALT1	1	Oncogene
								1MC	chr7	74681695	74683037	DEL	GTF2I	1	Oncogene	nMC	chr18	63145204	63177173	DUP	BCL2	1	Oncogene
								1MC	chr7	75574969	75575272	DEL	HIP1	1	Oncogene	nMC	chr18	63169260	63169260	INS	BCL2	1	Oncogene
								1MC	chr7	75663946	75663964	INS	HIP1	1	Oncogene	nMC	chr18	63198884	63198884	INS	BCL2	1	Oncogene
								1MC	chr7	75673820	75673820	INS	HIP1	1	Oncogene	nMC	chr18	63198924	63198924	INS	BCL2	1	Oncogene
								1MC	chr7	87684746	87684746	INS	ABCB1	1	CancerGene	nMC	chr18	63207505	63207506	INS	BCL2	1	Oncogene
								1MC	chr8	100700662	100700664	INS	PABPC1	2	Oncogene,TSG	nMC	chr19	10967906	10968032	DEL	SMARCA4	1	Oncogene,TSG
								1MC	chr8	102378469	102423231	DUP	UBR5	1	Oncogene	nMC	chr19	11073557	11074559	DEL	SMARCA4	2	Oncogene,TSG
								1MC	chr8	108425169	108425169	INS	EIF3E	1	TSG	nMC	chr19	11403096	11410000	DEL	RGL3	2	CancerGene
								1MC	chr8	117997263	117997304	INS	EXT1	2	TSG	nMC	chr19	11415331	11416295	DEL	RGL3	1	CancerGene
								1MC	chr8	138428980	138429121	DUP	FAM135B	1	CancerGene	nMC	chr19	1179993	1180042	INS	STK11	2	TSG
								1MC	chr8	142482041	142483250	DUP	ADGRB1	1	CancerGene	nMC	chr19	1189936	1202343	DEL	STK11	2	TSG
								1MC	chr8	142520475	142520487	INS	ADGRB1	1	CancerGene	nMC	chr19	13221209	13221211	INS	CACNA1A	2	Oncogene
								1MC	chr8	1833056	1833058	INS	ARHGEF10	2	TSG	nMC	chr19	13221217	13221219	INS	CACNA1A	2	Oncogene
								1MC	chr8	1841101	1841101	INS	ARHGEF10	1	TSG	nMC	chr19	13293439	13293439	INS	CACNA1A	1	Oncogene
								1MC	chr8	1844397	1844397	INS	ARHGEF10	1	TSG	nMC	chr19	13294487	13294487	INS	CACNA1A	1	Oncogene
								1MC	chr8	1874613	1874840	DEL	ARHGEF10	2	TSG	nMC	chr19	13310477	13310489	INS	CACNA1A	2	Oncogene
								1MC	chr8	1919126	1920072	DEL	ARHGEF10	2	TSG	nMC	chr19	13346651	13346673	INS	CACNA1A	1	Oncogene
								1MC	chr8	31068042	31068042	INS	WRN	1	TSG	nMC	chr19	13349027	13349027	INS	CACNA1A	1	Oncogene
								1MC	chr8	31101582	31105159	DEL	WRN	1	TSG	nMC	chr19	13382437	13382498	DEL	CACNA1A	1	Oncogene
								1MC	chr8	31784639	31784689	DEL	NRG1	2	TSG	nMC	chr19	13425424	13425426	INS	CACNA1A	2	Oncogene
								1MC	chr8	32196942	32196944	INS	NRG1	2	TSG	nMC	chr19	13464543	13464543	INS	CACNA1A	1	Oncogene
								1MC	chr8	32281195	32281225	INS	NRG1	1	TSG	nMC	chr19	13497510	13497541	INS	CACNA1A	1	Oncogene
								1MC	chr8	32627418	32627418	INS	NRG1	1	TSG	nMC	chr19	13510038	13510071	INS	CACNA1A	2	Oncogene
								1MC	chr8	32816201	32816233	INS	NRG1	1	TSG	nMC	chr19	13514115	13514531	DEL	CACNA1A	1	Oncogene
								1MC	chr8	51825408	51825410	INS	PCMTD1	2	CancerGene	nMC	chr19	13563636	13563864	DEL	CACNA1A	2	Oncogene
								1MC	chr8	51886259	51886261	INS	PCMTD1	2	CancerGene	nMC	chr19	13582496	13582619	DEL	CACNA1A	1	Oncogene
								1MC	chr8	56168957	56169008	DEL	PLAG1	2	Oncogene	nMC	chr19	13603098	13603098	INS	CACNA1A	1	Oncogene
								1MC	chr8	56174752	56174752	INS	PLAG1	1	Oncogene	nMC	chr19	13619016	13619018	INS	CACNA1A	2	Oncogene
								1MC	chr8	68069573	68069576	INS	PREX2	2	Oncogene	nMC	chr19	14535539	14535569	INS	DNAJB1	1	CancerGene
								1MC	chr8	68139691	68139691	INS	PREX2	1	Oncogene	nMC	chr19	15312211	15312267	DEL	BRD4	1	Oncogene
								1MC	chr8	68217948	68217950	INS	PREX2	2	Oncogene	nMC	chr19	18156910	18157383	DEL	PIK3R2	1	Oncogene
								1MC	chr8	87186370	87189467	DEL	CNBD1	2	CancerGene	nMC	chr19	18698823	18698906	DEL	CRTC1	1	Oncogene
								1MC	chr8	87296150	87296150	INS	CNBD1	1	CancerGene	nMC	chr19	19849476	19954301	DUP	ZNF93	1	CancerGene
								1MC	chr8	87460383	87460385	INS	CNBD1	2	CancerGene	nMC	chr19	19898344	19907774	DEL	ZNF93	1	CancerGene
								1MC	chr8	89963324	89963467	DUP	NBN	2	TSG	nMC	chr19	21535436	21535436	INS	ZNF429	1	CancerGene
								1MC	chr8	89994517	89994528	INS	NBN	2	TSG	nMC	chr19	21536696	21536780	DEL	ZNF429	2	CancerGene
								1MC	chr9	10031647	10031647	INS	PTPRD	1	TSG	nMC	chr19	21537900	21538637	DEL	ZNF429	2	CancerGene
								1MC	chr9	10103394	10103395	INS	PTPRD	2	TSG	nMC	chr19	2183925	2183927	INS	DOT1L	2	CancerGene
								1MC	chr9	10194359	10194359	INS	PTPRD	1	TSG	nMC	chr19	21972679	21972763	DEL	ZNF208	1	CancerGene
								1MC	chr9	10354446	10355350	DEL	PTPRD	1	TSG	nMC	chr19	21972809	21972894	DEL	ZNF208	1	CancerGene
								1MC	chr9	10438014	10438016	INS	PTPRD	2	TSG	nMC	chr19	33009608	33016020	DEL	RHPN2	1	CancerGene
								1MC	chr9	10511997	10511999	INS	PTPRD	2	TSG	nMC	chr19	33056839	33057419	DEL	RHPN2	1	CancerGene
								1MC	chr9	10523623	10523641	INS	PTPRD	1	TSG	nMC	chr19	45410565	45410565	INS	ERCC1	1	CancerGene
								1MC	chr9	115111398	115111400	INS	TNC	2	Oncogene	nMC	chr19	46694804	46696487	DEL	PRKD2	1	CancerGene
								1MC	chr9	117704145	117738113	DEL	TLR4	2	CancerGene	nMC	chr19	46879590	46879593	INS	ARHGAP35	2	TSG
								1MC	chr9	125165795	125165795	INS	PPP6C	1	TSG	nMC	chr19	46917297	46917297	INS	ARHGAP35	1	TSG
								1MC	chr9	125179214	125179216	INS	PPP6C	2	TSG	nMC	chr19	46959663	46959849	DEL	ARHGAP35	1	TSG
								1MC	chr9	128562772	128562774	INS	SPTAN1	1	CancerGene	nMC	chr19	47733092	47733753	DEL	EHD2	1	CancerGene
								1MC	chr9	128568381	128568381	INS	SPTAN1	1	CancerGene	nMC	chr19	47733751	47733751	INS	EHD2	1	CancerGene
								1MC	chr9	128691589	128691664	DEL	SET	1	Oncogene	nMC	chr19	50399833	50400238	DEL	POLD1	1	TSG
								1MC	chr9	130716363	130718368	DEL	ABL1	2	Oncogene	nMC	chr19	50400133	50400133	INS	POLD1	1	TSG
								1MC	chr9	130879583	130879583	INS	ABL1	1	Oncogene	nMC	chr19	50400161	50400221	INS	POLD1	2	TSG
								1MC	chr9	134368896	134368896	INS	RXRA	1	CancerGene	nMC	chr19	52223187	52223242	DEL	PPP2R1A	1	Oncogene,TSG
								1MC	chr9	134676668	134676668	INS	COL5A1	1	CancerGene	nMC	chr19	54140397	54141931	DEL	CNOT3	1	TSG
								1MC	chr9	134676675	134676678	INS	COL5A1	2	CancerGene	nMC	chr19	54142433	54142433	INS	CNOT3	1	TSG
								1MC	chr9	134747859	134747961	DEL	COL5A1	1	CancerGene	nMC	chr19	54150559	54150617	DEL	CNOT3	1	TSG
								1MC	chr9	134828625	134828627	INS	COL5A1	2	CancerGene	nMC	chr19	56838924	56839147	DEL	PEG3	1	CancerGene
								1MC	chr9	136535991	136535991	INS	NOTCH1	1	Oncogene,TSG	nMC	chr19	57861773	57861773	INS	ZNF814	1	CancerGene
								1MC	chr9	358158	359823	DEL	DOCK8	2	CancerGene	nMC	chr19	6265048	6265049	INS	MLLT1	1	CancerGene
								1MC	chr9	36870006	36870008	INS	PAX5	2	Oncogene,TSG	nMC	chr19	6587220	6587337	DEL	CD70	1	CancerGene
								1MC	chr9	36870033	36870042	INS	PAX5	1	Oncogene,TSG	nMC	chr19	6776283	6776285	INS	VAV1	2	CancerGene
								1MC	chr9	36870057	36870059	INS	PAX5	1	Oncogene,TSG	nMC	chr19	6776293	6776293	INS	VAV1	1	CancerGene
								1MC	chr9	36952233	36952235	INS	PAX5	2	Oncogene,TSG	nMC	chr19	6776320	6776479	DEL	VAV1	2	CancerGene
								1MC	chr9	400150	400151	INS	DOCK8	1	CancerGene	nMC	chr19	6805218	6805535	DEL	VAV1	1	CancerGene
								1MC	chr9	400761	400761	INS	DOCK8	1	CancerGene	nMC	chr19	6816505	6816505	INS	VAV1	1	CancerGene
								1MC	chr9	400948	400949	INS	DOCK8	1	CancerGene	nMC	chr19	6832521	6832521	INS	VAV1	1	CancerGene
								1MC	chr9	400974	400978	INS	DOCK8	2	CancerGene	nMC	chr19	6855448	6855628	DEL	VAV1	2	CancerGene
								1MC	chr9	403942	403942	INS	DOCK8	1	CancerGene	nMC	chr20	32396307	32396492	DEL	ASXL1	1	TSG
								1MC	chr9	5103220	5103222	INS	JAK2	2	Oncogene	nMC	chr20	32399746	32399747	INS	ASXL1	1	TSG
								1MC	chr9	77821294	77844741	DUP	GNAQ	2	Oncogene	nMC	chr20	32416612	32416612	INS	ASXL1	1	TSG
								1MC	chr9	77912927	77912978	DEL	GNAQ	2	Oncogene	nMC	chr20	35741029	35741031	INS	RBM39	2	CancerGene
								1MC	chr9	8611830	8612117	DEL	PTPRD	2	TSG	nMC	chr20	41049145	41049213	DEL	TOP1	1	CancerGene
								1MC	chr9	8929721	8929721	INS	PTPRD	1	TSG	nMC	chr20	42125594	42125623	INS	PTPRT	1	TSG
								1MC	chr9	8934433	8934520	DEL	PTPRD	1	TSG	nMC	chr20	42404988	42404989	INS	PTPRT	1	TSG
								1MC	chr9	8948506	8948508	INS	PTPRD	2	TSG	nMC	chr20	42406467	42407409	DEL	PTPRT	1	TSG
								1MC	chr9	8948542	8948544	INS	PTPRD	2	TSG	nMC	chr20	42407858	42414298	DEL	PTPRT	1	TSG
								1MC	chr9	93195699	93195699	INS	WNK2	1	TSG	nMC	chr20	42528403	42528456	DEL	PTPRT	2	TSG
								1MC	chr9	93208752	93208757	INS	WNK2	1	TSG	nMC	chr20	42573748	42573749	INS	PTPRT	1	TSG
								1MC	chr9	94035667	94035763	DUP	PTPDC1	1	CancerGene	nMC	chr20	42671811	42671811	INS	PTPRT	1	TSG
								1MC	chr9	95146487	95146487	INS	FANCC	1	TSG	nMC	chr20	42713359	42713359	INS	PTPRT	1	TSG
								1MC	chr9	95235154	95235209	DEL	FANCC	1	TSG	nMC	chr20	42883738	42883750	INS	PTPRT	1	TSG
								1MC	chr9	95348417	95348417	INS	FANCC	1	TSG	nMC	chr20	42958333	42958338	INS	PTPRT	1	TSG
								1MC	chr9	9701901	9702282	DUP	PTPRD	1	TSG	nMC	chr20	42993531	42993533	INS	PTPRT	2	TSG
								1MC	chr9	9789790	9789796	INS	PTPRD	2	TSG	nMC	chr20	51540657	51540658	INS	NFATC2	1	Oncogene
								1MC	chr9	9810133	9810133	INS	PTPRD	1	TSG	nMC	chr20	51561333	51561403	DEL	NFATC2	1	Oncogene
								1MC	chr9	9976689	9976689	INS	PTPRD	1	TSG	nMC	chr20	9188582	9189753	DEL	PLCB4	1	CancerGene
								1MC	chrX	124323054	124323113	DEL	SH2D1A	1	CancerGene	nMC	chr20	9352691	9352839	DEL	PLCB4	1	CancerGene
								1MC	chrX	124323054	124323113	DEL	STAG2	1	TSG	nMC	chr20	9448348	9448348	INS	PLCB4	1	CancerGene
								1MC	chrX	130070151	130070288	DEL	ELF4	2	Oncogene,TSG	nMC	chr2	100059254	100059254	INS	AFF3	1	Oncogene
								1MC	chrX	133648515	133648516	INS	GPC3	1	Oncogene,TSG	nMC	chr2	100179395	100214641	DEL	AFF3	1	Oncogene
								1MC	chrX	134423574	134424957	DEL	PHF6	2	TSG	nMC	chr2	106467889	106468159	DEL	RGPD3	1	CancerGene
								1MC	chrX	1473596	1473596	INS	P2RY8	1	Oncogene	nMC	chr2	127294081	127294132	DEL	ERCC3	1	TSG
								1MC	chrX	20118618	20136339	DUP	EIF1AX	1	Oncogene	nMC	chr21	31684535	31684705	DEL	SCAF4	1	TSG
								1MC	chrX	20220461	20220548	DEL	RPS6KA3	2	CancerGene	nMC	chr21	31688113	31688115	INS	SCAF4	2	TSG
								1MC	chrX	20221815	20221938	DEL	RPS6KA3	2	CancerGene	nMC	chr21	33337686	33337686	INS	IFNAR1	1	CancerGene
								1MC	chrX	31214936	31214938	INS	DMD	2	CancerGene	nMC	chr21	33337717	33337717	INS	IFNAR1	1	CancerGene
								1MC	chrX	31293193	31293208	INS	DMD	2	CancerGene	nMC	chr21	34849295	34849297	INS	RUNX1	1	Oncogene,TSG
								1MC	chrX	31434417	31434442	INS	DMD	2	CancerGene	nMC	chr21	35072347	35072411	DEL	RUNX1	2	Oncogene,TSG
								1MC	chrX	31474716	31474717	INS	DMD	1	CancerGene	nMC	chr21	35078721	35081082	DEL	RUNX1	1	Oncogene,TSG
								1MC	chrX	31569638	31569641	INS	DMD	1	CancerGene	nMC	chr21	35301230	35309954	DEL	RUNX1	1	Oncogene,TSG
								1MC	chrX	31569667	31569667	INS	DMD	1	CancerGene	nMC	chr21	35339384	35339455	DEL	RUNX1	1	Oncogene,TSG
								1MC	chrX	31576759	31576759	INS	DMD	1	CancerGene	nMC	chr21	35395413	35395950	DEL	RUNX1	1	Oncogene,TSG
								1MC	chrX	32013093	32013093	INS	DMD	1	CancerGene	nMC	chr21	35526824	35526824	INS	RUNX1	1	Oncogene,TSG
								1MC	chrX	32132993	32132993	INS	DMD	1	CancerGene	nMC	chr21	35526878	35526878	INS	RUNX1	1	Oncogene,TSG
								1MC	chrX	32335897	32335900	INS	DMD	1	CancerGene	nMC	chr21	35574556	35577583	DEL	RUNX1	1	Oncogene,TSG
								1MC	chrX	32483163	32483165	INS	DMD	2	CancerGene	nMC	chr21	35630720	35630720	INS	RUNX1	1	Oncogene,TSG
								1MC	chrX	32778031	32778110	DEL	DMD	1	CancerGene	nMC	chr21	35733088	35834675	DEL	RUNX1	1	Oncogene,TSG
								1MC	chrX	32793763	32793763	INS	DMD	1	CancerGene	nMC	chr21	35913724	35913817	DEL	RUNX1	1	Oncogene,TSG
								1MC	chrX	32816316	32816408	DEL	DMD	1	CancerGene	nMC	chr21	35926001	35926051	DEL	RUNX1	1	Oncogene,TSG
								1MC	chrX	32863525	32863537	INS	DMD	2	CancerGene	nMC	chr21	35926088	35926088	INS	RUNX1	1	Oncogene,TSG
								1MC	chrX	32928490	32928490	INS	DMD	1	CancerGene	nMC	chr21	35956929	35956946	INS	RUNX1	1	Oncogene,TSG
								1MC	chrX	41354344	41354344	INS	DDX3X	1	TSG	nMC	chr21	35969904	35969904	INS	RUNX1	1	Oncogene,TSG
								1MC	chrX	53206894	53207178	DEL	KDM5C	1	TSG	nMC	chr21	38508032	38508032	INS	ERG	1	Oncogene
								1MC	chrX	53639594	53640091	DUP	HUWE1	1	CancerGene	nMC	chr21	38508035	38508036	INS	ERG	1	Oncogene
								1MC	chrX	67549046	67549112	DEL	AR	2	Oncogene	nMC	chr2	140252061	140252063	INS	LRP1B	2	TSG
								1MC	chrX	77735614	77735808	DEL	ATRX	2	TSG	nMC	chr2	140252087	140252087	INS	LRP1B	1	TSG
								1MC	chrX	97033607	97320508	DUP	DIAPH2	2	CancerGene	nMC	chr2	140277776	140287623	DEL	LRP1B	1	TSG
								1MC	chrX	97300965	97300966	INS	DIAPH2	1	CancerGene	nMC	chr2	140322767	140322893	DUP	LRP1B	1	TSG
								1MC	chrX	97325020	97327660	DUP	DIAPH2	1	CancerGene	nMC	chr2	140345727	140345777	DEL	LRP1B	1	TSG
								1MC	chrX	97452645	97457883	DEL	DIAPH2	2	CancerGene	nMC	chr2	140361354	140361354	INS	LRP1B	1	TSG
								1MC	chrX	97480674	97480676	INS	DIAPH2	2	CancerGene	nMC	chr2	140537172	140537172	INS	LRP1B	1	TSG
																nMC	chr2	140672482	140672482	INS	LRP1B	1	TSG
																nMC	chr2	140776498	140776498	INS	LRP1B	1	TSG
																nMC	chr2	140787558	140787558	INS	LRP1B	1	TSG
																nMC	chr2	140855493	140855493	INS	LRP1B	1	TSG
																nMC	chr2	140865541	140865548	INS	LRP1B	1	TSG
																nMC	chr2	140949938	140949938	INS	LRP1B	1	TSG
																nMC	chr2	141096690	141096692	INS	LRP1B	2	TSG
																nMC	chr2	141123250	141123263	INS	LRP1B	2	TSG
																nMC	chr2	141156056	141156606	DUP	LRP1B	1	TSG
																nMC	chr2	141168397	141168447	DEL	LRP1B	1	TSG
																nMC	chr2	141314819	141314913	DEL	LRP1B	2	TSG
																nMC	chr2	141332550	141333742	DEL	LRP1B	1	TSG
																nMC	chr2	141397112	141397114	INS	LRP1B	2	TSG
																nMC	chr2	141464606	141464606	INS	LRP1B	1	TSG
																nMC	chr2	141544310	141544310	INS	LRP1B	1	TSG
																nMC	chr2	141544318	141544320	INS	LRP1B	2	TSG
																nMC	chr2	141567732	141571477	DEL	LRP1B	1	TSG
																nMC	chr2	141614080	141614080	INS	LRP1B	1	TSG
																nMC	chr2	141637983	141639349	INV	LRP1B	2	TSG
																nMC	chr2	141691464	141691466	INS	LRP1B	2	TSG
																nMC	chr2	141716594	141716803	DEL	LRP1B	2	TSG
																nMC	chr2	141753262	141753264	INS	LRP1B	2	TSG
																nMC	chr2	142084825	142087881	DEL	LRP1B	2	TSG
																nMC	chr2	142127084	142127153	DEL	LRP1B	1	TSG
																nMC	chr2	147882964	147882964	INS	ACVR2A	1	TSG
																nMC	chr2	157801176	157801453	DUP	ACVR1	2	Oncogene
																nMC	chr2	159776012	159776012	INS	LY75-CD302	1	CancerGene
																nMC	chr2	159779197	159779230	INS	LY75-CD302	1	CancerGene
																nMC	chr2	159786861	159792783	DEL	LY75-CD302	1	CancerGene
																nMC	chr2	159840004	159840006	INS	LY75-CD302	2	CancerGene
																nMC	chr2	159873748	159873806	DEL	LY75-CD302	1	CancerGene
																nMC	chr2	168952690	168952691	INS	ABCB11	1	CancerGene
																nMC	chr2	177300757	177300758	INS	NFE2L2	1	Oncogene,TSG
																nMC	chr2	177351510	177351638	DEL	NFE2L2	2	Oncogene,TSG
																nMC	chr2	177353832	177353890	DEL	NFE2L2	1	Oncogene,TSG
																nMC	chr2	177353886	177353890	INS	NFE2L2	1	Oncogene,TSG
																nMC	chr2	189864688	189864697	INS	PMS1	1	Oncogene
																nMC	chr2	201241467	201241469	INS	CASP8	2	TSG
																nMC	chr2	201278287	201279555	INV	CASP8	1	TSG
																nMC	chr2	201281932	201281934	INS	CASP8	2	TSG
																nMC	chr2	201284716	201284717	INS	CASP8	2	TSG
																nMC	chr2	202406826	202406828	INS	BMPR2	2	CancerGene
																nMC	chr2	202545206	202545207	INS	BMPR2	2	CancerGene
																nMC	chr2	202545222	202545223	INS	BMPR2	1	CancerGene
																nMC	chr2	208233323	208258406	DEL	IDH1	1	Oncogene
																nMC	chr2	208262396	208262396	INS	IDH1	1	Oncogene
																nMC	chr2	209434862	209434864	INS	MAP2	2	CancerGene
																nMC	chr2	209436005	209436008	INS	MAP2	2	CancerGene
																nMC	chr2	209458636	209464141	DEL	MAP2	1	CancerGene
																nMC	chr2	209484292	209484377	DEL	MAP2	1	CancerGene
																nMC	chr2	209513473	209513548	DEL	MAP2	1	CancerGene
																nMC	chr2	209528745	209528797	DEL	MAP2	1	CancerGene
																nMC	chr2	209540097	209540097	INS	MAP2	1	CancerGene
																nMC	chr2	209540629	209540631	INS	MAP2	2	CancerGene
																nMC	chr2	209630983	209631033	DEL	MAP2	1	CancerGene
																nMC	chr2	209631004	209631006	INS	MAP2	2	CancerGene
																nMC	chr2	209631034	209631034	INS	MAP2	1	CancerGene
																nMC	chr2	209692611	209692613	INS	MAP2	1	CancerGene
																nMC	chr2	211385162	211385318	DEL	ERBB4	1	Oncogene,TSG
																nMC	chr2	211415107	211415107	INS	ERBB4	1	Oncogene,TSG
																nMC	chr2	211456957	211456957	INS	ERBB4	1	Oncogene,TSG
																nMC	chr2	211515911	211515913	INS	ERBB4	2	Oncogene,TSG
																nMC	chr2	211673517	211673517	INS	ERBB4	1	Oncogene,TSG
																nMC	chr2	211734931	211734934	INS	ERBB4	1	Oncogene,TSG
																nMC	chr2	211843613	211843613	INS	ERBB4	1	Oncogene,TSG
																nMC	chr2	211889429	211909014	DUP	ERBB4	1	Oncogene,TSG
																nMC	chr2	211978363	211978363	INS	ERBB4	1	Oncogene,TSG
																nMC	chr2	212003119	212003120	INS	ERBB4	1	Oncogene,TSG
																nMC	chr2	212003148	212003148	INS	ERBB4	1	Oncogene,TSG
																nMC	chr2	212054047	212054067	INS	ERBB4	1	Oncogene,TSG
																nMC	chr2	212133128	212133223	DEL	ERBB4	1	Oncogene,TSG
																nMC	chr2	212175702	212289291	INV	ERBB4	2	Oncogene,TSG
																nMC	chr2	212286620	212286767	DEL	ERBB4	1	Oncogene,TSG
																nMC	chr2	212286767	212286767	INS	ERBB4	1	Oncogene,TSG
																nMC	chr2	212301698	212301698	INS	ERBB4	1	Oncogene,TSG
																nMC	chr2	212331070	212331072	INS	ERBB4	2	Oncogene,TSG
																nMC	chr2	212440798	212440867	DEL	ERBB4	1	Oncogene,TSG
																nMC	chr2	212455240	212455326	DUP	ERBB4	2	Oncogene,TSG
																nMC	chr2	212455292	212455292	INS	ERBB4	1	Oncogene,TSG
																nMC	chr2	212455299	212455299	INS	ERBB4	1	Oncogene,TSG
																nMC	chr2	212467181	212468016	DEL	ERBB4	1	Oncogene,TSG
																nMC	chr2	218595404	218595404	INS	CNOT9	1	CancerGene
																nMC	chr22	19251180	19251180	INS	CLTCL1	1	TSG
																nMC	chr22	21789880	21789880	INS	MAPK1	1	Oncogene
																nMC	chr22	21813038	21813040	INS	MAPK1	2	Oncogene
																nMC	chr22	21847711	21847792	DEL	MAPK1	2	Oncogene
																nMC	chr22	21848438	21848438	INS	MAPK1	1	Oncogene
																nMC	chr2	224468936	224475536	DUP	CUL3	1	TSG
																nMC	chr2	224522834	224522835	INS	CUL3	1	TSG
																nMC	chr2	224549049	224549186	DEL	CUL3	1	TSG
																nMC	chr2	224584771	224584830	DEL	CUL3	1	TSG
																nMC	chr22	28729540	28729540	INS	CHEK2	1	TSG
																nMC	chr22	28928402	28928481	DUP	ZNRF3	1	TSG
																nMC	chr22	29273532	29273684	DUP	EWSR1	1	Oncogene
																nMC	chr22	29676948	29677000	DUP	NF2	1	TSG
																nMC	chr2	230217245	230217245	INS	SP140	1	CancerGene
																nMC	chr2	231971871	231984683	DEL	DIS3L2	1	CancerGene
																nMC	chr2	232086304	232086380	DUP	DIS3L2	2	CancerGene
																nMC	chr2	232182808	232194357	DEL	DIS3L2	1	CancerGene
																nMC	chr22	35743146	35743333	DEL	RBFOX2	2	CancerGene
																nMC	chr22	36384612	36384621	INS	MYH9	1	TSG
																nMC	chr2	240780780	240780830	DEL	KIF1A	1	CancerGene
																nMC	chr2	240786624	240786630	INS	KIF1A	2	CancerGene
																nMC	chr2	240786663	240786665	INS	KIF1A	2	CancerGene
																nMC	chr2	240786778	240786778	INS	KIF1A	1	CancerGene
																nMC	chr2	240786823	240786823	INS	KIF1A	1	CancerGene
																nMC	chr2	240805003	240805003	INS	KIF1A	1	CancerGene
																nMC	chr22	41098623	41104542	DUP	EP300	1	TSG
																nMC	chr22	41126728	41126730	INS	EP300	2	TSG
																nMC	chr22	41154376	41154376	INS	EP300	1	TSG
																nMC	chr2	24516937	24516937	INS	NCOA1	1	CancerGene
																nMC	chr2	24516981	24516981	INS	NCOA1	1	CancerGene
																nMC	chr2	24516989	24516989	INS	NCOA1	1	CancerGene
																nMC	chr22	45555041	45555105	DEL	FBLN1	1	CancerGene
																nMC	chr22	45594689	45594745	DEL	FBLN1	1	CancerGene
																nMC	chr2	24621412	24621432	INS	NCOA1	1	CancerGene
																nMC	chr2	24766676	24766676	INS	NCOA1	1	CancerGene
																nMC	chr2	24766681	24766681	INS	NCOA1	1	CancerGene
																nMC	chr2	25230699	25230898	DUP	DNMT3A	2	TSG
																nMC	chr2	25264132	25264132	INS	DNMT3A	1	TSG
																nMC	chr2	25284644	25284646	INS	DNMT3A	2	TSG
																nMC	chr2	25807531	25807533	INS	ASXL2	2	TSG
																nMC	chr2	29523888	29523891	INS	ALK	1	Oncogene
																nMC	chr2	29681535	29681535	INS	ALK	1	Oncogene
																nMC	chr2	29717171	29717171	INS	ALK	1	Oncogene
																nMC	chr2	32371390	32371450	DEL	BIRC6	1	Oncogene
																nMC	chr2	32571378	32571378	INS	BIRC6	1	Oncogene
																nMC	chr2	39079156	39079157	INS	SOS1	1	Oncogene
																nMC	chr2	39089376	39089984	DEL	SOS1	1	Oncogene
																nMC	chr2	42221403	42221403	INS	EML4	1	CancerGene
																nMC	chr2	42245094	42245094	INS	EML4	1	CancerGene
																nMC	chr2	46299036	46304086	DEL	EPAS1	1	Oncogene,TSG
																nMC	chr2	46332283	46332291	INS	EPAS1	1	Oncogene,TSG
																nMC	chr2	47487831	47487883	DEL	MSH2	2	TSG
																nMC	chr2	47788246	47788246	INS	MSH6	1	TSG
																nMC	chr2	60467128	60467129	INS	BCL11A	1	Oncogene
																nMC	chr2	60468017	60468017	INS	BCL11A	1	Oncogene
																nMC	chr2	60553510	60553512	INS	BCL11A	2	Oncogene
																nMC	chr2	61482108	61482110	INS	XPO1	1	Oncogene
																nMC	chr2	99667742	99667812	DEL	AFF3	2	Oncogene
																nMC	chr3	11284563	11284858	DEL	ATG7	1	CancerGene
																nMC	chr3	11368650	11373267	DEL	ATG7	1	CancerGene
																nMC	chr3	11384888	11448393	DEL	ATG7	2	CancerGene
																nMC	chr3	11442732	11442739	INS	ATG7	1	CancerGene
																nMC	chr3	114544452	114544510	INS	ZBTB20	1	CancerGene
																nMC	chr3	11461761	11466864	DEL	ATG7	1	CancerGene
																nMC	chr3	114631382	114631382	INS	ZBTB20	1	CancerGene
																nMC	chr3	114652079	114746207	DEL	ZBTB20	1	CancerGene
																nMC	chr3	114665502	114665502	INS	ZBTB20	1	CancerGene
																nMC	chr3	114753415	114753415	INS	ZBTB20	1	CancerGene
																nMC	chr3	114824360	114824360	INS	ZBTB20	1	CancerGene
																nMC	chr3	114952890	114952965	DEL	ZBTB20	1	CancerGene
																nMC	chr3	11519773	11522275	DEL	ATG7	1	CancerGene
																nMC	chr3	125280134	125280184	DEL	ZNF148	1	CancerGene
																nMC	chr3	125330298	125330473	DEL	ZNF148	1	CancerGene
																nMC	chr3	138744389	138744392	INS	PIK3CB	1	Oncogene
																nMC	chr3	138788114	138788178	DEL	PIK3CB	2	Oncogene
																nMC	chr3	138831879	138832748	DEL	PIK3CB	1	Oncogene
																nMC	chr3	14172743	14172745	INS	XPC	2	TSG
																nMC	chr3	142496278	142496278	INS	ATR	1	TSG
																nMC	chr3	142496322	142496322	INS	ATR	1	TSG
																nMC	chr3	142528876	142528880	INS	ATR	2	TSG
																nMC	chr3	142543026	142543026	INS	ATR	1	TSG
																nMC	chr3	155873638	155873638	INS	GMPS	1	CancerGene
																nMC	chr3	169180794	169180794	INS	MECOM	1	Oncogene
																nMC	chr3	169360311	169360319	INS	MECOM	1	Oncogene
																nMC	chr3	169360331	169360332	INS	MECOM	1	Oncogene
																nMC	chr3	169378582	169378583	INS	MECOM	1	Oncogene
																nMC	chr3	169378586	169378587	INS	MECOM	2	Oncogene
																nMC	chr3	169477092	169482967	DEL	MECOM	2	Oncogene
																nMC	chr3	169507649	169507651	INS	MECOM	2	Oncogene
																nMC	chr3	169552801	169552801	INS	MECOM	1	Oncogene
																nMC	chr3	169594176	169594178	INS	MECOM	1	Oncogene
																nMC	chr3	169649409	169649409	INS	MECOM	1	Oncogene
																nMC	chr3	177100063	177101185	DEL	TBL1XR1	2	Oncogene,TSG
																nMC	chr3	177133873	177133876	INS	TBL1XR1	1	Oncogene,TSG
																nMC	chr3	177135334	177135353	INS	TBL1XR1	2	Oncogene,TSG
																nMC	chr3	177135360	177135661	DEL	TBL1XR1	1	Oncogene,TSG
																nMC	chr3	177186833	177186914	DEL	TBL1XR1	1	Oncogene,TSG
																nMC	chr3	177190133	177190133	INS	TBL1XR1	1	Oncogene,TSG
																nMC	chr3	177203594	177203754	DEL	TBL1XR1	1	Oncogene,TSG
																nMC	chr3	179206244	179206342	DEL	PIK3CA	1	Oncogene
																nMC	chr3	183508630	183508691	DEL	KLHL6	1	CancerGene
																nMC	chr3	183534126	183534126	INS	KLHL6	1	CancerGene
																nMC	chr3	186087066	186088361	DEL	ETV5	2	Oncogene
																nMC	chr3	188159490	188159490	INS	LPP	1	Oncogene
																nMC	chr3	188180800	188180800	INS	LPP	1	Oncogene
																nMC	chr3	188307782	188307859	DEL	LPP	1	Oncogene
																nMC	chr3	188314892	188314978	DEL	LPP	1	Oncogene
																nMC	chr3	188371641	188371641	INS	LPP	1	Oncogene
																nMC	chr3	188396931	188397696	DEL	LPP	2	Oncogene
																nMC	chr3	188440974	188441049	DEL	LPP	1	Oncogene
																nMC	chr3	188462565	188462568	INS	LPP	1	Oncogene
																nMC	chr3	188495082	188495084	INS	LPP	2	Oncogene
																nMC	chr3	188509654	188509654	INS	LPP	1	Oncogene
																nMC	chr3	188511089	188511091	INS	LPP	2	Oncogene
																nMC	chr3	188511158	188511158	INS	LPP	1	Oncogene
																nMC	chr3	188613968	188619803	DEL	LPP	1	Oncogene
																nMC	chr3	188624737	188624779	INS	LPP	1	Oncogene
																nMC	chr3	188657259	188657259	INS	LPP	1	Oncogene
																nMC	chr3	188723634	188723634	INS	LPP	1	Oncogene
																nMC	chr3	188766343	188766378	INS	LPP	1	Oncogene
																nMC	chr3	188771563	188771563	INS	LPP	1	Oncogene
																nMC	chr3	188822154	188822394	DUP	LPP	1	Oncogene
																nMC	chr3	188834323	188834325	INS	LPP	2	Oncogene
																nMC	chr3	188849331	188849333	INS	LPP	2	Oncogene
																nMC	chr3	189689103	189689104	INS	TP63	1	Oncogene,TSG
																nMC	chr3	189694790	189694790	INS	TP63	1	Oncogene,TSG
																nMC	chr3	189760233	189772506	DEL	TP63	1	Oncogene,TSG
																nMC	chr3	189840356	189840360	INS	TP63	2	Oncogene,TSG
																nMC	chr3	192793148	192807519	DUP	MB21D2	1	CancerGene
																nMC	chr3	30631732	30640693	DEL	TGFBR2	1	TSG
																nMC	chr3	30664896	30664969	DEL	TGFBR2	1	TSG
																nMC	chr3	36998070	36998070	INS	MLH1	1	TSG
																nMC	chr3	37009599	37009655	DEL	MLH1	1	TSG
																nMC	chr3	41242335	41242335	INS	CTNNB1	1	Oncogene
																nMC	chr3	47151933	47152016	DEL	SETD2	1	TSG
																nMC	chr3	47157260	47157260	INS	SETD2	1	TSG
																nMC	chr3	49383905	49387305	DEL	RHOA	1	Oncogene,TSG
																nMC	chr3	52584449	52584451	INS	PBRM1	2	TSG
																nMC	chr3	52596310	52597703	DEL	PBRM1	1	TSG
																nMC	chr3	52612258	52612258	INS	PBRM1	1	TSG
																nMC	chr3	52617576	52617576	INS	PBRM1	1	TSG
																nMC	chr3	52633559	52633561	INS	PBRM1	2	TSG
																nMC	chr3	53433309	53433310	INS	CACNA1D	1	Oncogene
																nMC	chr3	53588008	53588008	INS	CACNA1D	1	Oncogene
																nMC	chr3	53633313	53633313	INS	CACNA1D	1	Oncogene
																nMC	chr3	53651365	53651367	INS	CACNA1D	2	Oncogene
																nMC	chr3	53684620	53684622	INS	CACNA1D	2	Oncogene
																nMC	chr3	59806696	59806696	INS	FHIT	1	TSG
																nMC	chr3	59818359	59818432	DEL	FHIT	2	TSG
																nMC	chr3	59864958	59865094	DEL	FHIT	1	TSG
																nMC	chr3	59867168	59867168	INS	FHIT	1	TSG
																nMC	chr3	59867177	59867181	INS	FHIT	1	TSG
																nMC	chr3	59908846	59908846	INS	FHIT	1	TSG
																nMC	chr3	59986758	59986758	INS	FHIT	1	TSG
																nMC	chr3	60029896	60029897	INS	FHIT	1	TSG
																nMC	chr3	60129051	60129053	INS	FHIT	1	TSG
																nMC	chr3	60130982	60130982	INS	FHIT	1	TSG
																nMC	chr3	60131009	60131011	INS	FHIT	2	TSG
																nMC	chr3	60131057	60131057	INS	FHIT	1	TSG
																nMC	chr3	60280999	60281001	INS	FHIT	2	TSG
																nMC	chr3	60281009	60281009	INS	FHIT	1	TSG
																nMC	chr3	60281032	60281036	INS	FHIT	2	TSG
																nMC	chr3	60439575	60439577	INS	FHIT	2	TSG
																nMC	chr3	60543906	60543908	INS	FHIT	2	TSG
																nMC	chr3	60566033	60753653	DUP	FHIT	2	TSG
																nMC	chr3	60619599	60619601	INS	FHIT	2	TSG
																nMC	chr3	60860119	60860120	INS	FHIT	1	TSG
																nMC	chr3	60860460	60860557	DEL	FHIT	2	TSG
																nMC	chr3	60959131	60959317	DEL	FHIT	1	TSG
																nMC	chr3	60976095	60976097	INS	FHIT	2	TSG
																nMC	chr3	61010975	61010975	INS	FHIT	1	TSG
																nMC	chr3	61235430	61258239	DEL	FHIT	1	TSG
																nMC	chr3	61239785	61239789	INS	FHIT	1	TSG
																nMC	chr3	71005314	71005314	INS	FOXP1	1	Oncogene
																nMC	chr3	71009168	71009168	INS	FOXP1	1	Oncogene
																nMC	chr3	71093691	71094016	DEL	FOXP1	2	Oncogene
																nMC	chr3	71158116	71158117	INS	FOXP1	1	Oncogene
																nMC	chr3	71158157	71158163	INS	FOXP1	1	Oncogene
																nMC	chr3	71345870	71345872	INS	FOXP1	2	Oncogene
																nMC	chr3	71520245	71520330	DEL	FOXP1	1	Oncogene
																nMC	chr3	71543988	71544060	DEL	FOXP1	1	Oncogene
																nMC	chr3	89211725	89211776	DEL	EPHA3	1	CancerGene
																nMC	chr3	89223743	89227301	INV	EPHA3	2	CancerGene
																nMC	chr3	89227477	89227477	INS	EPHA3	1	CancerGene
																nMC	chr3	89236675	89236730	DEL	EPHA3	1	CancerGene
																nMC	chr3	89357106	89357106	INS	EPHA3	1	CancerGene
																nMC	chr3	9016063	9016063	INS	SRGAP3	1	CancerGene
																nMC	chr3	9084543	9084905	DEL	SRGAP3	1	CancerGene
																nMC	chr3	9086761	9086764	INS	SRGAP3	2	CancerGene
																nMC	chr3	9086805	9086805	INS	SRGAP3	1	CancerGene
																nMC	chr3	9257698	9257698	INS	SRGAP3	1	CancerGene
																nMC	chr3	9300176	9300180	INS	SRGAP3	2	CancerGene
																nMC	chr3	9300185	9300186	INS	SRGAP3	2	CancerGene
																nMC	chr3	9354637	9359502	DEL	SRGAP3	1	CancerGene
																nMC	chr4	101048508	101048510	INS	PPP3CA	2	CancerGene
																nMC	chr4	101106450	101106450	INS	PPP3CA	1	CancerGene
																nMC	chr4	101278139	101278140	INS	PPP3CA	1	CancerGene
																nMC	chr4	101290182	101290256	DEL	PPP3CA	2	CancerGene
																nMC	chr4	101290518	101290573	DEL	PPP3CA	1	CancerGene
																nMC	chr4	101316320	101316735	DUP	PPP3CA	2	CancerGene
																nMC	chr4	105233399	105233399	INS	TET2	1	TSG
																nMC	chr4	105250380	105250380	INS	TET2	1	TSG
																nMC	chr4	110413409	110413462	DEL	ENPEP	1	CancerGene
																nMC	chr4	110544960	110549498	DEL	ENPEP	1	CancerGene
																nMC	chr4	110558047	110558112	DEL	ENPEP	1	CancerGene
																nMC	chr4	125440605	125440610	INS	FAT4	2	TSG
																nMC	chr4	125444684	125444756	DUP	FAT4	1	TSG
																nMC	chr4	151104447	151107851	DUP	RPS3A	1	CancerGene
																nMC	chr4	152351750	152352017	DEL	FBXW7	1	TSG
																nMC	chr4	152471380	152471444	DEL	FBXW7	1	TSG
																nMC	chr4	152497342	152497343	INS	FBXW7	1	TSG
																nMC	chr4	165957196	165957300	DEL	TLL1	1	CancerGene
																nMC	chr4	165970664	165970664	INS	TLL1	1	CancerGene
																nMC	chr4	166048074	166048074	INS	TLL1	1	CancerGene
																nMC	chr4	184430353	184430353	INS	IRF2	1	TSG
																nMC	chr4	186682544	186682547	INS	FAT1	1	TSG
																nMC	chr4	186712839	186712839	INS	FAT1	1	TSG
																nMC	chr4	186712859	186712859	INS	FAT1	1	TSG
																nMC	chr4	186712876	186712878	INS	FAT1	2	TSG
																nMC	chr4	186712889	186712889	INS	FAT1	1	TSG
																nMC	chr4	1878252	1878267	INS	NSD2	1	Oncogene
																nMC	chr4	1951443	1951494	DEL	NSD2	2	Oncogene
																nMC	chr4	1964259	1964259	INS	NSD2	1	Oncogene
																nMC	chr4	1966371	1966513	DEL	NSD2	1	Oncogene
																nMC	chr4	39317851	39317938	DEL	RFC1	1	CancerGene
																nMC	chr4	39348438	39348438	INS	RFC1	1	CancerGene
																nMC	chr4	466407	466407	INS	ZNF721	1	CancerGene
																nMC	chr4	48127931	48138649	DEL	TEC	1	Oncogene
																nMC	chr4	48179361	48179376	INS	TEC	2	Oncogene
																nMC	chr4	48212110	48212110	INS	TEC	1	Oncogene
																nMC	chr4	483277	490203	DEL	ZNF721	1	CancerGene
																nMC	chr4	86654817	86656574	DEL	PTPN13	1	TSG
																nMC	chr4	86711097	86711099	INS	PTPN13	2	TSG
																nMC	chr4	86911268	87113215	DUP	AFF1	1	CancerGene
																nMC	chr4	86985166	86985181	INS	AFF1	1	CancerGene
																nMC	chr4	87016450	87019917	DEL	AFF1	1	CancerGene
																nMC	chr4	87022583	87022584	INS	AFF1	1	CancerGene
																nMC	chr4	87022592	87022592	INS	AFF1	1	CancerGene
																nMC	chr4	98416334	98416334	INS	RAP1GDS1	1	Oncogene
																nMC	chr4	98424754	98424770	INS	RAP1GDS1	1	Oncogene
																nMC	chr4	98439536	98458931	DEL	RAP1GDS1	2	Oncogene
																nMC	chr5	112828986	112829075	DEL	APC	1	TSG
																nMC	chr5	112845590	112845590	INS	APC	1	TSG
																nMC	chr5	1277608	1277667	DEL	TERT	2	Oncogene,TSG
																nMC	chr5	128307393	128307395	INS	FBN2	2	CancerGene
																nMC	chr5	128319469	128319541	DUP	FBN2	1	CancerGene
																nMC	chr5	1283539	1283841	DEL	TERT	1	Oncogene,TSG
																nMC	chr5	1284331	1284392	DEL	TERT	2	Oncogene,TSG
																nMC	chr5	128434394	128434394	INS	FBN2	1	CancerGene
																nMC	chr5	1284423	1284423	INS	TERT	1	Oncogene,TSG
																nMC	chr5	1284439	1284439	INS	TERT	1	Oncogene,TSG
																nMC	chr5	128492803	128492803	INS	FBN2	1	CancerGene
																nMC	chr5	128527361	128527361	INS	FBN2	1	CancerGene
																nMC	chr5	128539930	128539932	INS	FBN2	2	CancerGene
																nMC	chr5	138357541	138357601	DEL	KDM3B	2	CancerGene
																nMC	chr5	151534970	151534970	INS	FAT2	1	CancerGene
																nMC	chr5	151537222	151537277	DEL	FAT2	1	CancerGene
																nMC	chr5	157233936	157233936	INS	ITK	1	CancerGene
																nMC	chr5	158851899	158852039	DEL	EBF1	1	TSG
																nMC	chr5	158940759	158940763	INS	EBF1	1	TSG
																nMC	chr5	158982048	158982048	INS	EBF1	1	TSG
																nMC	chr5	158992917	158992917	INS	EBF1	1	TSG
																nMC	chr5	159093524	159093592	DEL	EBF1	1	TSG
																nMC	chr5	161619540	161619540	INS	GABRA6	1	CancerGene
																nMC	chr5	177150538	177150548	INS	NSD1	1	TSG
																nMC	chr5	177162924	177163498	DEL	NSD1	1	TSG
																nMC	chr5	177185844	177185952	DEL	NSD1	2	TSG
																nMC	chr5	180614206	180614274	DEL	FLT4	2	Oncogene
																nMC	chr5	180615167	180615831	DUP	FLT4	2	Oncogene
																nMC	chr5	180634863	180635519	DUP	FLT4	1	Oncogene
																nMC	chr5	180634873	180634875	INS	FLT4	2	Oncogene
																nMC	chr5	180647799	180648310	DEL	FLT4	1	Oncogene
																nMC	chr5	229820	229876	DEL	SDHA	1	TSG
																nMC	chr5	23520082	23520103	INS	PRDM9	2	CancerGene
																nMC	chr5	23526792	23527376	DEL	PRDM9	1	CancerGene
																nMC	chr5	24561158	24561158	INS	CDH10	1	TSG
																nMC	chr5	24572935	24572935	INS	CDH10	1	TSG
																nMC	chr5	251907	252469	DEL	SDHA	2	TSG
																nMC	chr5	31421895	31421917	INS	DROSHA	2	TSG
																nMC	chr5	31446446	31446446	INS	DROSHA	1	TSG
																nMC	chr5	35862294	35867193	DEL	IL7R	1	Oncogene
																nMC	chr5	38483684	38488498	DEL	LIFR	1	CancerGene
																nMC	chr5	38592939	38593072	DEL	LIFR	1	CancerGene
																nMC	chr5	55967308	55967310	INS	IL6ST	2	Oncogene
																nMC	chr5	68244509	68244509	INS	PIK3R1	1	TSG
																nMC	chr5	68262644	68262644	INS	PIK3R1	1	TSG
																nMC	chr5	87304939	87304939	INS	RASA1	1	TSG
																nMC	chr5	87313534	87314059	DEL	RASA1	1	TSG
																nMC	chr5	87338533	87338536	INS	RASA1	2	TSG
																nMC	chr6	108657992	108658054	DEL	FOXO3	1	Oncogene,TSG
																nMC	chr6	128369511	128370175	DEL	PTPRK	1	TSG
																nMC	chr6	128464600	128464656	DEL	PTPRK	1	TSG
																nMC	chr6	134198316	134198418	DEL	SGK1	1	Oncogene
																nMC	chr6	134273591	134273593	INS	SGK1	2	Oncogene
																nMC	chr6	134290149	134296155	DEL	SGK1	1	Oncogene
																nMC	chr6	136284094	136284144	DEL	BCLAF1	2	CancerGene
																nMC	chr6	137199541	137199544	INS	IFNGR1	2	CancerGene
																nMC	chr6	137882051	137882117	DEL	TNFAIP3	2	TSG
																nMC	chr6	151658610	151658663	DUP	ESR1	1	Oncogene,TSG
																nMC	chr6	151736374	151736376	INS	ESR1	2	Oncogene,TSG
																nMC	chr6	151853198	151853199	INS	ESR1	1	Oncogene,TSG
																nMC	chr6	151899039	151899137	DEL	ESR1	1	Oncogene,TSG
																nMC	chr6	151943685	151943685	INS	ESR1	1	Oncogene,TSG
																nMC	chr6	151984288	151985417	DEL	ESR1	1	Oncogene,TSG
																nMC	chr6	151988731	151990815	DEL	ESR1	1	Oncogene,TSG
																nMC	chr6	151997682	151997748	DEL	ESR1	1	Oncogene,TSG
																nMC	chr6	156908793	156920562	DEL	ARID1B	1	TSG
																nMC	chr6	157010301	157010303	INS	ARID1B	2	TSG
																nMC	chr6	157039665	157039667	INS	ARID1B	2	TSG
																nMC	chr6	157039705	157039739	INS	ARID1B	1	TSG
																nMC	chr6	157045345	157049087	DEL	ARID1B	1	TSG
																nMC	chr6	161009853	161012956	DEL	MAP3K4	1	CancerGene
																nMC	chr6	161026733	161026733	INS	MAP3K4	1	CancerGene
																nMC	chr6	161090392	161090797	DEL	MAP3K4	2	CancerGene
																nMC	chr6	29931761	29946966	DUP	HLA-A	2	TSG
																nMC	chr6	3094153	3094215	DEL	RIPK1	1	CancerGene
																nMC	chr6	35461772	35462232	DUP	FANCE	1	TSG
																nMC	chr6	36681346	36681411	DEL	CDKN1A	1	Oncogene,TSG
																nMC	chr6	41946507	41947053	DEL	CCND3	1	Oncogene
																nMC	chr6	41989466	41989467	INS	CCND3	2	Oncogene
																nMC	chr6	42045181	42045181	INS	CCND3	1	Oncogene
																nMC	chr6	42046357	42046808	DEL	CCND3	1	Oncogene
																nMC	chr6	73356292	73501025	DUP	EEF1A1	1	Oncogene
																nMC	chr6	73524697	73524912	DEL	EEF1A1	1	Oncogene
																nMC	chr6	93367819	93367966	DEL	EPHA7	1	CancerGene
																nMC	chr6	93388144	93388769	DEL	EPHA7	2	CancerGene
																nMC	chr7	101937807	101937882	DEL	CUX1	1	Oncogene,TSG
																nMC	chr7	101944276	101944358	DEL	CUX1	2	Oncogene,TSG
																nMC	chr7	101968623	101968727	INV	CUX1	1	Oncogene,TSG
																nMC	chr7	102057935	102062372	DEL	CUX1	1	Oncogene,TSG
																nMC	chr7	102088702	102094003	DEL	CUX1	1	Oncogene,TSG
																nMC	chr7	102162458	102162527	DEL	CUX1	1	Oncogene,TSG
																nMC	chr7	102237304	102237360	DEL	CUX1	2	Oncogene,TSG
																nMC	chr7	102244212	102244212	INS	CUX1	1	Oncogene,TSG
																nMC	chr7	102262406	102262406	INS	CUX1	1	Oncogene,TSG
																nMC	chr7	106874356	106877277	INV	PIK3CG	2	Oncogene
																nMC	chr7	106907764	106907764	INS	PIK3CG	1	Oncogene
																nMC	chr7	116716404	116804746	DUP	MET	2	Oncogene
																nMC	chr7	116726130	116726133	INS	MET	1	Oncogene
																nMC	chr7	116726147	116726147	INS	MET	1	Oncogene
																nMC	chr7	116726152	116726154	INS	MET	2	Oncogene
																nMC	chr7	124877840	124877840	INS	POT1	1	TSG
																nMC	chr7	129193786	129193791	INS	SMO	1	Oncogene
																nMC	chr7	138508692	138508692	INS	TRIM24	1	Oncogene,TSG
																nMC	chr7	138556815	138565710	DEL	TRIM24	2	Oncogene,TSG
																nMC	chr7	140753017	140753017	INS	BRAF	1	Oncogene
																nMC	chr7	140844021	140844086	DEL	BRAF	1	Oncogene
																nMC	chr7	140882478	140888255	DEL	BRAF	1	Oncogene
																nMC	chr7	140906087	140906087	INS	BRAF	1	Oncogene
																nMC	chr7	142753037	142773903	DEL	PRSS1	2	CancerGene
																nMC	chr7	148776307	148776307	INS	CUL1	1	Oncogene
																nMC	chr7	148810706	148810768	DEL	EZH2	1	Oncogene,TSG
																nMC	chr7	148866519	148866519	INS	EZH2	1	Oncogene,TSG
																nMC	chr7	151482259	151482259	INS	RHEB	1	CancerGene
																nMC	chr7	152235207	152235207	INS	KMT2C	1	TSG
																nMC	chr7	152331745	152492102	INV	KMT2C	2	TSG
																nMC	chr7	152384553	152384556	INS	KMT2C	2	TSG
																nMC	chr7	152384565	152384567	INS	KMT2C	2	TSG
																nMC	chr7	152384614	152384615	INS	KMT2C	1	TSG
																nMC	chr7	152387440	152387469	INS	KMT2C	1	TSG
																nMC	chr7	152412245	152423215	DEL	KMT2C	1	TSG
																nMC	chr7	26175276	26175695	DUP	HNRNPA2B1	1	Oncogene
																nMC	chr7	26180929	26181391	DEL	HNRNPA2B1	1	Oncogene
																nMC	chr7	27183637	27184040	DEL	HOXA11	2	Oncogene,TSG
																nMC	chr7	2909378	2909378	INS	CARD11	1	Oncogene
																nMC	chr7	2909637	2909648	INS	CARD11	1	Oncogene
																nMC	chr7	2912731	2912731	INS	CARD11	1	Oncogene
																nMC	chr7	2912783	2912958	DUP	CARD11	1	Oncogene
																nMC	chr7	2969457	2970241	DEL	CARD11	2	Oncogene
																nMC	chr7	3022947	3022949	INS	CARD11	2	Oncogene
																nMC	chr7	50340707	50350871	INV	IKZF1	2	TSG
																nMC	chr7	55029726	55029812	DEL	EGFR	1	Oncogene
																nMC	chr7	55079495	55094134	DEL	EGFR	1	Oncogene
																nMC	chr7	6376159	6376176	INS	RAC1	2	Oncogene
																nMC	chr7	6390042	6390096	INS	RAC1	1	Oncogene
																nMC	chr7	64539375	64539376	INS	ZNF680	2	CancerGene
																nMC	chr7	64561934	64561934	INS	ZNF680	1	CancerGene
																nMC	chr7	6755827	6756164	DEL	RSPH10B2	1	CancerGene
																nMC	chr7	74048920	74049068	DEL	ELN	2	CancerGene
																nMC	chr7	74680100	74680103	INS	GTF2I	2	Oncogene
																nMC	chr7	74722696	74724553	DEL	GTF2I	1	Oncogene
																nMC	chr7	75600214	75600864	DEL	HIP1	2	Oncogene
																nMC	chr7	75641675	75649202	DUP	HIP1	1	Oncogene
																nMC	chr7	75663992	75663993	INS	HIP1	1	Oncogene
																nMC	chr7	81708524	81708524	INS	HGF	1	CancerGene
																nMC	chr7	81744809	81744979	DEL	HGF	1	CancerGene
																nMC	chr7	96133879	96134101	DEL	SLC25A13	1	CancerGene
																nMC	chr7	96134813	96134816	INS	SLC25A13	2	CancerGene
																nMC	chr7	96140219	96140664	DUP	SLC25A13	1	CancerGene
																nMC	chr7	96166256	96166461	DUP	SLC25A13	1	CancerGene
																nMC	chr7	96194442	96194442	INS	SLC25A13	1	CancerGene
																nMC	chr7	96284053	96284053	INS	SLC25A13	1	CancerGene
																nMC	chr7	99021574	99021576	INS	TRRAP	2	Oncogene
																nMC	chr8	100679091	100689848	DUP	PABPC1	1	Oncogene,TSG
																nMC	chr8	100700662	100700664	INS	PABPC1	2	Oncogene,TSG
																nMC	chr8	100717886	100718084	DEL	PABPC1	1	Oncogene,TSG
																nMC	chr8	100718280	100721390	DEL	PABPC1	2	Oncogene,TSG
																nMC	chr8	102290238	102290238	INS	UBR5	1	Oncogene
																nMC	chr8	108315173	108315173	INS	EIF3E	1	TSG
																nMC	chr8	108365449	108366581	DEL	EIF3E	1	TSG
																nMC	chr8	117809210	117809213	INS	EXT1	1	TSG
																nMC	chr8	117858787	117858812	INS	EXT1	1	TSG
																nMC	chr8	117858892	117858892	INS	EXT1	1	TSG
																nMC	chr8	117863426	117863441	INS	EXT1	2	TSG
																nMC	chr8	117898653	117916734	DEL	EXT1	1	TSG
																nMC	chr8	117970463	117970600	DEL	EXT1	2	TSG
																nMC	chr8	117997263	117997304	INS	EXT1	2	TSG
																nMC	chr8	138206237	138206856	DUP	FAM135B	1	CancerGene
																nMC	chr8	138266600	138266659	DEL	FAM135B	1	CancerGene
																nMC	chr8	138267522	138267570	INS	FAM135B	1	CancerGene
																nMC	chr8	138361767	138362324	DEL	FAM135B	1	CancerGene
																nMC	chr8	138380779	138380896	DEL	FAM135B	1	CancerGene
																nMC	chr8	142502314	142502330	INS	ADGRB1	2	CancerGene
																nMC	chr8	142520511	142520513	INS	ADGRB1	1	CancerGene
																nMC	chr8	144511584	144511637	DEL	RECQL4	1	Oncogene,TSG
																nMC	chr8	144513791	144513791	INS	RECQL4	1	Oncogene,TSG
																nMC	chr8	144513804	144513804	INS	RECQL4	1	Oncogene,TSG
																nMC	chr8	1830262	1830262	INS	ARHGEF10	1	TSG
																nMC	chr8	1833056	1833058	INS	ARHGEF10	2	TSG
																nMC	chr8	1833077	1833077	INS	ARHGEF10	1	TSG
																nMC	chr8	1833080	1833082	INS	ARHGEF10	1	TSG
																nMC	chr8	1833146	1833148	INS	ARHGEF10	1	TSG
																nMC	chr8	1833321	1833325	INS	ARHGEF10	2	TSG
																nMC	chr8	1839156	1839533	DEL	ARHGEF10	2	TSG
																nMC	chr8	1841086	1841150	DUP	ARHGEF10	1	TSG
																nMC	chr8	1844432	1844435	INS	ARHGEF10	1	TSG
																nMC	chr8	1858772	1858832	DEL	ARHGEF10	1	TSG
																nMC	chr8	1860264	1860462	DEL	ARHGEF10	1	TSG
																nMC	chr8	1873477	1873610	DEL	ARHGEF10	1	TSG
																nMC	chr8	1874613	1874840	DEL	ARHGEF10	2	TSG
																nMC	chr8	1887651	1887651	INS	ARHGEF10	1	TSG
																nMC	chr8	1888131	1888134	INS	ARHGEF10	1	TSG
																nMC	chr8	1888161	1888163	INS	ARHGEF10	1	TSG
																nMC	chr8	1888823	1888823	INS	ARHGEF10	1	TSG
																nMC	chr8	1919719	1920115	DUP	ARHGEF10	1	TSG
																nMC	chr8	1943812	1943873	DEL	ARHGEF10	2	TSG
																nMC	chr8	1944081	1944221	DEL	ARHGEF10	1	TSG
																nMC	chr8	31131159	31131161	INS	WRN	2	TSG
																nMC	chr8	31134265	31136493	DEL	WRN	1	TSG
																nMC	chr8	31473049	31667794	DUP	NRG1	1	TSG
																nMC	chr8	31727112	31727766	DEL	NRG1	1	TSG
																nMC	chr8	31813520	31813520	INS	NRG1	1	TSG
																nMC	chr8	31956050	31967450	DEL	NRG1	2	TSG
																nMC	chr8	31989252	31989254	INS	NRG1	2	TSG
																nMC	chr8	31989273	31989323	INS	NRG1	1	TSG
																nMC	chr8	32196942	32196944	INS	NRG1	2	TSG
																nMC	chr8	32344383	32344384	INS	NRG1	1	TSG
																nMC	chr8	32384935	32390586	DEL	NRG1	1	TSG
																nMC	chr8	32522328	32522556	DEL	NRG1	1	TSG
																nMC	chr8	32559244	32559246	INS	NRG1	2	TSG
																nMC	chr8	32572726	32574269	DUP	NRG1	1	TSG
																nMC	chr8	32758575	32758575	INS	NRG1	1	TSG
																nMC	chr8	32771715	32771715	INS	NRG1	1	TSG
																nMC	chr8	32781182	32781184	INS	NRG1	2	TSG
																nMC	chr8	38444051	38444051	INS	FGFR1	1	Oncogene
																nMC	chr8	41930729	41930733	INS	KAT6A	1	Oncogene
																nMC	chr8	42040735	42040735	INS	KAT6A	1	Oncogene
																nMC	chr8	51818409	51818409	INS	PCMTD1	1	CancerGene
																nMC	chr8	51886259	51886261	INS	PCMTD1	2	CancerGene
																nMC	chr8	56168957	56169008	DEL	PLAG1	2	Oncogene
																nMC	chr8	67999473	67999478	INS	PREX2	2	Oncogene
																nMC	chr8	68046723	68046723	INS	PREX2	1	Oncogene
																nMC	chr8	68152747	68152800	DEL	PREX2	1	Oncogene
																nMC	chr8	68185683	68186098	DEL	PREX2	1	Oncogene
																nMC	chr8	68217935	68217935	INS	PREX2	1	Oncogene
																nMC	chr8	68217938	68217938	INS	PREX2	1	Oncogene
																nMC	chr8	68217948	68217950	INS	PREX2	2	Oncogene
																nMC	chr8	68217953	68217953	INS	PREX2	1	Oncogene
																nMC	chr8	70287652	70331144	DUP	NCOA2	1	Oncogene
																nMC	chr8	86940151	86940158	INS	CNBD1	1	CancerGene
																nMC	chr8	87023442	87023501	DEL	CNBD1	1	CancerGene
																nMC	chr8	87096340	87096403	DEL	CNBD1	1	CancerGene
																nMC	chr8	87129068	87129070	INS	CNBD1	2	CancerGene
																nMC	chr8	87129091	87129092	INS	CNBD1	2	CancerGene
																nMC	chr8	87186370	87189467	DEL	CNBD1	2	CancerGene
																nMC	chr8	87281541	87281591	DEL	CNBD1	1	CancerGene
																nMC	chr8	87398209	87398210	INS	CNBD1	1	CancerGene
																nMC	chr8	87460383	87460385	INS	CNBD1	2	CancerGene
																nMC	chr8	87465275	87465275	INS	CNBD1	1	CancerGene
																nMC	chr8	87490269	87490568	DEL	CNBD1	1	CancerGene
																nMC	chr8	89963324	89963467	DUP	NBN	2	TSG
																nMC	chr8	89994258	89994260	INS	NBN	2	TSG
																nMC	chr8	89994474	89994474	INS	NBN	1	TSG
																nMC	chr8	89994517	89994528	INS	NBN	2	TSG
																nMC	chr8	89994913	89994982	DEL	NBN	1	TSG
																nMC	chr8	90002016	90004943	DEL	NBN	2	TSG
																nMC	chr8	92034786	92034788	INS	RUNX1T1	2	Oncogene,TSG
																nMC	chr8	92091652	92091654	INS	RUNX1T1	2	Oncogene,TSG
																nMC	chr9	10032523	10033108	DEL	PTPRD	1	TSG
																nMC	chr9	10103394	10103395	INS	PTPRD	2	TSG
																nMC	chr9	10162655	10162755	DEL	PTPRD	1	TSG
																nMC	chr9	10182259	10182259	INS	PTPRD	1	TSG
																nMC	chr9	10238534	10238534	INS	PTPRD	1	TSG
																nMC	chr9	10343991	10343991	INS	PTPRD	1	TSG
																nMC	chr9	10390246	10390299	DEL	PTPRD	1	TSG
																nMC	chr9	10461254	10461254	INS	PTPRD	1	TSG
																nMC	chr9	10504115	10504115	INS	PTPRD	1	TSG
																nMC	chr9	10519256	10519258	INS	PTPRD	2	TSG
																nMC	chr9	10559462	10559462	INS	PTPRD	1	TSG
																nMC	chr9	115038725	115039189	INV	TNC	1	Oncogene
																nMC	chr9	115055222	115058509	DUP	TNC	1	Oncogene
																nMC	chr9	115055439	115061075	DEL	TNC	1	Oncogene
																nMC	chr9	115095691	115095694	INS	TNC	1	Oncogene
																nMC	chr9	115111398	115111400	INS	TNC	2	Oncogene
																nMC	chr9	117704145	117738113	DEL	TLR4	2	CancerGene
																nMC	chr9	125179214	125179216	INS	PPP6C	2	TSG
																nMC	chr9	125185511	125188201	DEL	PPP6C	1	TSG
																nMC	chr9	128570331	128570341	INS	SPTAN1	1	CancerGene
																nMC	chr9	128588568	128588671	DEL	SPTAN1	1	CancerGene
																nMC	chr9	128601001	128601023	INS	SPTAN1	1	CancerGene
																nMC	chr9	130716363	130718368	DEL	ABL1	2	Oncogene
																nMC	chr9	130735920	130735934	INS	ABL1	1	Oncogene
																nMC	chr9	130748680	130751246	DUP	ABL1	1	Oncogene
																nMC	chr9	130748796	130751362	DEL	ABL1	1	Oncogene
																nMC	chr9	131193874	131194876	DEL	NUP214	1	CancerGene
																nMC	chr9	132908901	132908901	INS	TSC1	1	TSG
																nMC	chr9	133143778	133143845	DUP	RALGDS	1	CancerGene
																nMC	chr9	133143795	133143795	INS	RALGDS	1	CancerGene
																nMC	chr9	134376636	134376636	INS	RXRA	1	CancerGene
																nMC	chr9	134657109	134657109	INS	COL5A1	1	CancerGene
																nMC	chr9	134676656	134676656	INS	COL5A1	1	CancerGene
																nMC	chr9	134676689	134676689	INS	COL5A1	1	CancerGene
																nMC	chr9	134676693	134676693	INS	COL5A1	1	CancerGene
																nMC	chr9	134676699	134676699	INS	COL5A1	1	CancerGene
																nMC	chr9	134684922	134684976	DEL	COL5A1	1	CancerGene
																nMC	chr9	134685044	134685153	DEL	COL5A1	1	CancerGene
																nMC	chr9	134685430	134685430	INS	COL5A1	1	CancerGene
																nMC	chr9	134710528	134710627	DEL	COL5A1	1	CancerGene
																nMC	chr9	134714670	134715928	DEL	COL5A1	2	CancerGene
																nMC	chr9	134747692	134747692	INS	COL5A1	1	CancerGene
																nMC	chr9	134759784	134759784	INS	COL5A1	1	CancerGene
																nMC	chr9	134759809	134759809	INS	COL5A1	1	CancerGene
																nMC	chr9	134760020	134760074	DUP	COL5A1	2	CancerGene
																nMC	chr9	134828625	134828627	INS	COL5A1	2	CancerGene
																nMC	chr9	20489100	20495296	DEL	MLLT3	1	CancerGene
																nMC	chr9	217992	217992	INS	DOCK8	1	CancerGene
																nMC	chr9	292387	292387	INS	DOCK8	1	CancerGene
																nMC	chr9	299479	299652	DEL	DOCK8	1	CancerGene
																nMC	chr9	358158	359823	DEL	DOCK8	2	CancerGene
																nMC	chr9	36869873	36869875	INS	PAX5	1	Oncogene,TSG
																nMC	chr9	36870006	36870008	INS	PAX5	2	Oncogene,TSG
																nMC	chr9	36870062	36870064	INS	PAX5	2	Oncogene,TSG
																nMC	chr9	36909814	36909814	INS	PAX5	1	Oncogene,TSG
																nMC	chr9	36920803	36920803	INS	PAX5	1	Oncogene,TSG
																nMC	chr9	36955553	36955854	DEL	PAX5	1	Oncogene,TSG
																nMC	chr9	400007	400007	INS	DOCK8	1	CancerGene
																nMC	chr9	400843	400849	INS	DOCK8	1	CancerGene
																nMC	chr9	400974	400978	INS	DOCK8	2	CancerGene
																nMC	chr9	400984	400985	INS	DOCK8	1	CancerGene
																nMC	chr9	5103220	5103222	INS	JAK2	2	Oncogene
																nMC	chr9	77725579	77725579	INS	GNAQ	1	Oncogene
																nMC	chr9	77821294	77844741	DUP	GNAQ	2	Oncogene
																nMC	chr9	77894330	77894330	INS	GNAQ	1	Oncogene
																nMC	chr9	77894358	77894360	INS	GNAQ	2	Oncogene
																nMC	chr9	77904317	77904317	INS	GNAQ	1	Oncogene
																nMC	chr9	8330090	8330090	INS	PTPRD	1	TSG
																nMC	chr9	8353830	8353830	INS	PTPRD	1	TSG
																nMC	chr9	8611830	8612117	DEL	PTPRD	2	TSG
																nMC	chr9	8645778	8645785	INS	PTPRD	2	TSG
																nMC	chr9	8748540	8748541	INS	PTPRD	1	TSG
																nMC	chr9	8874737	8875227	DUP	PTPRD	1	TSG
																nMC	chr9	8876553	8876612	DEL	PTPRD	1	TSG
																nMC	chr9	8919906	8919906	INS	PTPRD	1	TSG
																nMC	chr9	8929706	8929707	INS	PTPRD	1	TSG
																nMC	chr9	8929735	8929821	DEL	PTPRD	2	TSG
																nMC	chr9	8929765	8929765	INS	PTPRD	1	TSG
																nMC	chr9	8933340	8933340	INS	PTPRD	1	TSG
																nMC	chr9	8934466	8934466	INS	PTPRD	1	TSG
																nMC	chr9	8936427	8936427	INS	PTPRD	1	TSG
																nMC	chr9	8940279	8940280	INS	PTPRD	2	TSG
																nMC	chr9	8948506	8948508	INS	PTPRD	2	TSG
																nMC	chr9	8948542	8948544	INS	PTPRD	2	TSG
																nMC	chr9	8964641	8964973	DEL	PTPRD	1	TSG
																nMC	chr9	8972903	8973871	DEL	PTPRD	2	TSG
																nMC	chr9	93211264	93211265	INS	WNK2	1	TSG
																nMC	chr9	93249907	93249907	INS	WNK2	1	TSG
																nMC	chr9	93312650	93314510	DEL	WNK2	1	TSG
																nMC	chr9	94069126	94069381	DEL	PTPDC1	2	CancerGene
																nMC	chr9	9410403	9410403	INS	PTPRD	1	TSG
																nMC	chr9	9413100	9413100	INS	PTPRD	1	TSG
																nMC	chr9	9493574	9540218	INV	PTPRD	1	TSG
																nMC	chr9	95191036	95191147	DEL	FANCC	1	TSG
																nMC	chr9	95246605	95576740	DUP	FANCC	1	TSG
																nMC	chr9	95246605	95576740	DUP	PTCH1	1	TSG
																nMC	chr9	95271927	95271927	INS	FANCC	1	TSG
																nMC	chr9	95291968	95291977	INS	FANCC	1	TSG
																nMC	chr9	95327071	95327071	INS	FANCC	1	TSG
																nMC	chr9	95397027	95397027	INS	FANCC	1	TSG
																nMC	chr9	9545383	9550700	INV	PTPRD	1	TSG
																nMC	chr9	9564889	9564889	INS	PTPRD	1	TSG
																nMC	chr9	9571507	9576233	DEL	PTPRD	1	TSG
																nMC	chr9	9677053	9729786	DEL	PTPRD	1	TSG
																nMC	chr9	9759555	9759555	INS	PTPRD	1	TSG
																nMC	chr9	9769266	9769343	DEL	PTPRD	1	TSG
																nMC	chr9	9789790	9789796	INS	PTPRD	2	TSG
																nMC	chr9	9946057	9946057	INS	PTPRD	1	TSG
																nMC	chrX	105799733	106472149	DUP	NRK	1	CancerGene
																nMC	chrX	123983974	123983974	INS	STAG2	1	TSG
																nMC	chrX	124025250	124025476	DEL	STAG2	1	TSG
																nMC	chrX	124086060	124086143	DUP	STAG2	1	TSG
																nMC	chrX	124096945	124097080	DUP	STAG2	1	TSG
																nMC	chrX	124177672	124177672	INS	STAG2	1	TSG
																nMC	chrX	129460489	129461662	DEL	SMARCA1	2	TSG
																nMC	chrX	12974700	12977403	INV	TMSB4X	2	CancerGene
																nMC	chrX	130070151	130070288	DEL	ELF4	2	Oncogene,TSG
																nMC	chrX	133722105	133722247	DEL	GPC3	1	Oncogene,TSG
																nMC	chrX	133743420	133743420	INS	GPC3	1	Oncogene,TSG
																nMC	chrX	133830678	133830678	INS	GPC3	1	Oncogene,TSG
																nMC	chrX	1473530	1474024	DEL	P2RY8	1	Oncogene
																nMC	chrX	1484748	1484755	INS	P2RY8	1	Oncogene
																nMC	chrX	1489725	1490030	DEL	P2RY8	1	Oncogene
																nMC	chrX	1514685	1514743	INS	P2RY8	1	Oncogene
																nMC	chrX	1515934	1515957	INS	P2RY8	1	Oncogene
																nMC	chrX	1524592	1524593	INS	P2RY8	1	Oncogene
																nMC	chrX	1530149	1530414	DEL	P2RY8	2	Oncogene
																nMC	chrX	154402438	154402634	DEL	RPL10	1	TSG
																nMC	chrX	20245072	20248962	DEL	RPS6KA3	1	CancerGene
																nMC	chrX	24156660	24156660	INS	ZFX	1	CancerGene
																nMC	chrX	24175041	24176337	INV	ZFX	2	CancerGene
																nMC	chrX	24175723	24176660	DUP	ZFX	1	CancerGene
																nMC	chrX	24177101	24178038	DEL	ZFX	1	CancerGene
																nMC	chrX	30886534	31238573	DUP	DMD	1	CancerGene
																nMC	chrX	31067602	33010018	INV	DMD	1	CancerGene
																nMC	chrX	31214936	31214938	INS	DMD	2	CancerGene
																nMC	chrX	31425718	31425762	INS	DMD	1	CancerGene
																nMC	chrX	31436621	31436745	DEL	DMD	2	CancerGene
																nMC	chrX	31453765	31453765	INS	DMD	1	CancerGene
																nMC	chrX	31569483	31569665	DEL	DMD	1	CancerGene
																nMC	chrX	31661437	31661437	INS	DMD	1	CancerGene
																nMC	chrX	31732236	31732238	INS	DMD	2	CancerGene
																nMC	chrX	31961751	31961777	INS	DMD	1	CancerGene
																nMC	chrX	32119865	32119955	DEL	DMD	1	CancerGene
																nMC	chrX	32252709	32252823	DEL	DMD	1	CancerGene
																nMC	chrX	32279965	32279965	INS	DMD	1	CancerGene
																nMC	chrX	32335661	32335661	INS	DMD	1	CancerGene
																nMC	chrX	32335672	32335672	INS	DMD	1	CancerGene
																nMC	chrX	32377035	32377035	INS	DMD	1	CancerGene
																nMC	chrX	32554956	32554957	INS	DMD	1	CancerGene
																nMC	chrX	32627143	32627148	INS	DMD	1	CancerGene
																nMC	chrX	32750993	32750995	INS	DMD	1	CancerGene
																nMC	chrX	32783302	32783372	DEL	DMD	1	CancerGene
																nMC	chrX	32863525	32863537	INS	DMD	2	CancerGene
																nMC	chrX	32887745	32887745	INS	DMD	1	CancerGene
																nMC	chrX	32901669	32922896	DEL	DMD	1	CancerGene
																nMC	chrX	32903144	32903144	INS	DMD	1	CancerGene
																nMC	chrX	32930519	32930928	DEL	DMD	1	CancerGene
																nMC	chrX	33008968	33008968	INS	DMD	1	CancerGene
																nMC	chrX	33009256	33009324	DEL	DMD	1	CancerGene
																nMC	chrX	33010099	33010102	INS	DMD	1	CancerGene
																nMC	chrX	40124916	40124916	INS	BCOR	1	TSG
																nMC	chrX	41089903	41089903	INS	USP9X	1	TSG
																nMC	chrX	41195046	41195046	INS	USP9X	1	TSG
																nMC	chrX	41356123	41387975	DEL	DDX3X	2	TSG
																nMC	chrX	44923538	44923538	INS	KDM6A	1	Oncogene,TSG
																nMC	chrX	45042638	45042694	DEL	KDM6A	1	Oncogene,TSG
																nMC	chrX	53616464	53616464	INS	HUWE1	1	CancerGene
																nMC	chrX	53646781	53646976	DEL	HUWE1	1	CancerGene
																nMC	chrX	65654373	65659096	DEL	MSN	1	CancerGene
																nMC	chrX	67549046	67549112	DEL	AR	2	Oncogene
																nMC	chrX	67561915	67561974	DEL	AR	1	Oncogene
																nMC	chrX	67624904	67624904	INS	AR	1	Oncogene
																nMC	chrX	71273067	71273069	INS	NONO	2	CancerGene
																nMC	chrX	71452571	71452647	DEL	TAF1	2	CancerGene
																nMC	chrX	71481165	71481231	DEL	TAF1	1	CancerGene
																nMC	chrX	77509431	77513970	DEL	ATRX	1	TSG
																nMC	chrX	96687490	96688376	DEL	DIAPH2	1	CancerGene
																nMC	chrX	96888570	96888572	INS	DIAPH2	2	CancerGene
																nMC	chrX	97033607	97320508	DUP	DIAPH2	2	CancerGene
																nMC	chrX	97185356	97185357	INS	DIAPH2	1	CancerGene
																nMC	chrX	97185425	97185425	INS	DIAPH2	1	CancerGene
																nMC	chrX	97185448	97185449	INS	DIAPH2	1	CancerGene
																nMC	chrX	97452645	97457883	DEL	DIAPH2	2	CancerGene
																nMC	chrX	97480674	97480676	INS	DIAPH2	2	CancerGene
																nMC	chrX	97530037	97530037	INS	DIAPH2	1	CancerGene
																nMC	chrX	97589000	97589140	DEL	DIAPH2	1	CancerGene
