# Supplementary material for: Cancer carrier screening in the general population using whole‐genome sequencing
Source: Cancer Med. 2022 Jul 21;12(2):1972–83. doi: 10.1002/cam4.5034 (PMC9883534; doi:10.1002/cam4.5034)
Supplement: Supplementary file 14 — Table S14 [file CAM4-12-1972-s009.xlsx]

## Sheet: Table S14
Table S14. Structual variants found on exon area in FC which may influence the function of targeted genes.
SV_chrom	SV_start	SV_end	SV_length	SV_type	CancerType	Annotation_mode	CytoBand	Gene_name	Tx	Tx_start	Tx_end	Overlapped_tx_length	Overlapped_CDS_length	Overlapped_CDS_percent	Frameshift	Exon_count	Location	Location2	Dist_nearest_SS	Nearest_SS_type	Intersect_start	Intersect_end	DDD_HI_percent	DDD_status	DDD_mode	DDD_consequence	DDD_disease	DDD_pmid	ExAC_delZ	ExAC_dupZ	ExAC_cnvZ	ExAC_synZ	ExAC_misZ	GenCC_disease	GenCC_moi	GenCC_classification	GenCC_pmid	OMIM_ID	OMIM_phenotype	OMIM_inheritance	OMIM_morbid	OMIM_morbid_candidate	LOEUF_bin	GnomAD_pLI	ExAC_pLI	AnnotSV_ranking_score	AnnotSV_ranking_criteria	ACMG_class
19	3110331	3113327	-2996	DEL	OncoGene	split	p13.3	GNA11	NM_002067	3094361	3123998	2996	2	0	yes	7	exon2-intron2	CDS	2	5'	3110331	3113327	39.4	probable	mosaic	activating	Congenital Hemangioma	27058448	0.557591	-2.53125	-2.47163	0.54047	4.98035	autosomal dominant hypocalcemia 2;familial hypocalciuric hypercalcemia 2	AD	Limited;Moderate;Strong	23222959;23802516;26729423	139313	Hypocalcemia, AD 2, 615361 (3) AD;Hypocalciuric hypercalcemia, type II, 145981 (3) AD	AD	yes		1	0.88941	0.96618			full=4
19	3119358	3120987	-1629	DEL	OncoGene	split	p13.3	GNA11	NM_002067	3094361	3123998	1629	1	0	yes	7	exon6-intron6	CDS	1	5'	3119358	3120987	39.4	probable	mosaic	activating	Congenital Hemangioma	27058448	0.557591	-2.53125	-2.47163	0.54047	4.98035	autosomal dominant hypocalcemia 2;familial hypocalciuric hypercalcemia 2	AD	Limited;Moderate;Strong	23222959;23802516;26729423	139313	Hypocalcemia, AD 2, 615361 (3) AD;Hypocalciuric hypercalcemia, type II, 145981 (3) AD	AD	yes		1	0.88941	0.96618			full=4
12	49051174	49051255	-81	DEL	OncoGene/TSG	split	q13.12	KMT2D	NM_003482	49018977	49060794	81	81	0	no	55	exon11-exon11	CDS	289	5'	49051174	49051255	17.49	confirmed	monoallelic	all missense/in frame;loss of function	KABUKI SYNDROME;KMT2D multiple malformations disorder	27530205;28404210;29283410;21607748;29482518;25142838;20711175;21671394;25972376;31935506;25944076;24739679;30569626;29914387;27573763;27302555;28295206;32083401;31949313	0.934218	1.42258	1.33802	-2.61902	3.28623	Kabuki syndrome 1	AD	Definitive		602113	Kabuki syndrome 1, 147920 (3) AD	AD	yes		0	1	1			full=3
6	137882051	137882117	-66	DEL	TSG	split	q23.3	TNFAIP3	NM_001270507	137867258	137883312	66	0	0	no	9	exon9-exon9	3'UTR	1017	3'	137882051	137882117	8.85						0.197435	-0.673887	-0.407379	1.52286	1.10034	hereditary pediatric Behçet-like disease	AD	Strong	26642243	191163	Autoinflammatory syndrome, familial, Behcet-like, 616744 (3) AD	AD	yes		0	0.99972	0.99967			full=3
9	8292201	8314364	22163	DUP	TSG	split	p24.1	PTPRD	NM_002839	8314245	10613002	119	0	0	no	46	exon46-txEnd	3'UTR	3578	3'	8314245	8314364	0.14						2.37448	0.830942	1.56787	-3.06561	-0.0237298										0	1	1			full=3
9	78031573	78031624	-51	DEL	OncoGene	split	q21.2	GNAQ	NM_002072	77716107	78031811	51	0	0	no	7	exon1-exon1	5'UTR	474	5'	78031573	78031624	3.11	probable	mosaic	activating	Congenital Hemangioma	27058448	0.182632	0.264864	0.308254	-0.24065	3.89886					600998	Capillary malformations, congenital, 1, somatic, mosaic, 163000 (3);Sturge-Weber syndrome, somatic, mosaic, 185300 (3)		yes		1	0.98069	0.98439			full=3
