# Supplementary material for: Cancer carrier screening in the general population using whole‐genome sequencing
Source: Cancer Med. 2022 Jul 21;12(2):1972–83. doi: 10.1002/cam4.5034 (PMC9883534; doi:10.1002/cam4.5034)
Supplement: Supplementary file 15 — Table S15 [file CAM4-12-1972-s001.xlsx]

## Sheet: Table S15
Table S15. The variants with ClinVar pathogenic/likely pathogenic of white blood cells in 275 cancer genes-panel of different cancer patients.
case number	cancer type	chromosome location	gene name	nucleotide change	amino change	VAF
1	Breast cancer	chr3:g.178936091G>A	PIK3CA	NM_006218:c.1633G>A	NP_006209:p.E545K	0.5862
2	Cervical cancer	chr5:g.131931451T>+A	RAD50	NM_005732:c.2157dupA	NP_005723:p.L719fs	0.331
3	Ovarian cancer	chr2:g.47703631C>T	MSH2a	NM_000251:c.2131C>T	NP_000242:p.R711X	0.5014
4	Ovarian cancer	chr17:g.41219627G>T	BRCA1a	NM_007294:c.5072C>A	NP_009225:p.T1691K	0.4852
5	Ovarian cancer	chr1:g.45799108G>A	MUTYHa	NM_001048171:c.283C>	NP_001041636:p.R95W	0.5146
6	Lung cancer	chr17:g.59871088C>T	BRIP1	NM _032043:c.1343G>A	NP_114432:p.W448X	0.5295
7	Endometrial cancer	chr13:g.32907375C>-AAAT	BRCA2a	NM_000059:c.1761_1764del	NP_000050:p.T587fs	0.4632
8	Ovarian cancer	chr6:g.35425714G>+C (NC_000006.11)	FANCE	NM_021922:c.923dupC	NP_068741:p.A308fs	0.4034
9	Ovarian cancer	chr17:g.41267797C>A (NC_000017.10)	BRCA1a	NM_007300:exon3:c.81-1G>T	-	0.4773
aACMG-AMP secondary findings
